# Supplementary material for: Longitudinal genomic profiling of chemotherapy-related CHIP variants in patients with ovarian cancer
Source: Front Oncol. 2025 Apr 29;15:1538446. doi: 10.3389/fonc.2025.1538446 (PMC12069037; doi:10.3389/fonc.2025.1538446)
Supplement: Supplementary Table 3 — CHIP variants whose average VAFs in cfDNA and WBC DNA were higher in post-NACT samples than in pre-NACT samples; b) CHIP variants whose VAFs in cfDNA were higher in post-NACT samples than in pre-NACT samples. [file Table3.xlsx]

## Sheet: a
id	gene	variantClassification	proteinChange	Limma_pval	adj_Limma_p	Wilcox_pval	ER1_pre_cfDNA	ER1_pre_WBC	ER6_pre_cfDNA	ER6_pre_WBC	ER7_pre_cfDNA	ER7_pre_WBC	ER8_pre_cfDNA	ER8_pre_WBC	PR2_pre_cfDNA	PR2_pre_WBC	PR3_pre_cfDNA	PR3_pre_WBC	PR5_pre_cfDNA	PR5_pre_WBC	PR6_pre_cfDNA	PR6_pre_WBC	PR10_pre_cfDNA	PR10_pre_WBC	ER1_post_cfDNA	ER1_post_WBC	ER6_post_cfDNA	ER6_post_WBC	ER7_post_cfDNA	ER7_post_WBC	ER8_post_cfDNA	ER8_post_WBC	PR2_post_cfDNA	PR2_post_WBC	PR3_post_cfDNA	PR3_post_WBC	PR5_post_cfDNA	PR5_post_WBC	PR6_post_cfDNA	PR6_post_WBC	PR10_post_cfDNA	PR10_post_WBC
chr17_39492765_G_T	CDK12	MISSENSE	p.R708L	0.000385539	0.483724	0.00360816	0.12	0.0187	0	0	0	0	0	0	0	0	0	0	0	0	0.0526	0.0259	0	0	0	0	0.0769	0.0217	0.0769	0.0192	0.125	0.0364	0.15	0.0446	0.1429	0.019	0.0938	0.0225	0.1471	0.0168	0.1817	0.0227
chrX_153648228_A_C	DUSP9	MISSENSE	p.E92A	0.00456096	0.483724	0.0139501	0	0	0	0	0	0	0	0	0	0	0	0	0	0	0	0	0	0	0.1613	0.0375	0.3	0.0282	0.2143	0.0256	0.2069	0.0244	0	0	0	0	0	0	0.1379	0.0469	0	0
chr7_680605_A_C	PRKAR1B	MISSENSE	p.V100G	0.0049503	0.483724	0.0133838	0	0	0	0	0	0	0	0	0	0	0.0811	0.0303	0.1457	0.0276	0.0935	0.0459	0.0577	0.0492	0.1739	0.0382	0.121	0.0366	0.1795	0.0337	0.1224	0.0398	0	0	0.2274	0.0481	0.1333	0.0321	0.1136	0.0139	0.1237	0.029
chr3_185672564_C_G	IGF2BP2	MISSENSE	p.A393P	0.0178461	0.483724	0.047584	0	0	0.1471	0.042	0	0	0	0	0	0	0	0	0.1681	0.0259	0	0	0	0	0.0909	0.0397	0.1727	0.0357	0.1	0.0465	0	0	0.1053	0.0381	0.2308	0.0481	0	0	0.1134	0.0467	0.2333	0.0286
chr1_28476196_A_T	PHACTR4	MISSENSE	p.Q514L	0.0110677	0.483724	0.0139501	0	0	0	0	0	0	0	0	0	0	0	0	0	0	0	0	0	0	0.0682	0.0444	0.0435	0.0417	0.1633	0.0286	0	0	0.1	0.0357	0.25	0.0377	0	0	0	0	0	0
chr22_44916478_A_T	PHF21B	MISSENSE	p.H122Q	0.00107009	0.483724	0.0180195	0	0	0.0634	0.0342	0	0	0	0	0	0	0	0	0	0	0.0683	0.0274	0	0	0.0336	0.039	0.0984	0.0309	0.0377	0.0379	0.0229	0.0407	0.0253	0.0431	0.0253	0.0331	0.0351	0.025	0.0615	0.0333	0.0661	0.0337
chr7_139573219_A_T	HIPK2	MISSENSE	p.L1102H	0.00381598	0.483724	0.0159315	0	0	0.0294	0.0312	0	0	0	0	0	0	0	0	0	0	0	0	0	0	0.0952	0.0171	0.0897	0.0297	0	0	0.0426	0.0361	0.0909	0.0294	0	0	0.125	0.0235	0.0408	0.0189	0	0
chr19_6433573_A_T	SLC25A41	MISSENSE	p.S41T	0.00747448	0.483724	0.0227205	0	0	0	0	0.0317	0.0194	0	0	0	0	0	0	0	0	0.0417	0.0141	0	0	0	0	0.051	0.0345	0.058	0.0191	0	0	0.0625	0.0202	0.1333	0.016	0	0	0.0882	0.0169	0.0875	0.0328
chr20_4869922_T_G	SLC23A2	MISSENSE	p.I412L	0.0100795	0.483724	0.0300267	0	0	0.0563	0.0183	0	0	0.0732	0.0303	0	0	0	0	0	0	0	0	0	0	0.1111	0.0244	0.0556	0.0323	0.037	0.0289	0.0649	0.0435	0	0	0.0536	0.0444	0.0506	0.0157	0.0833	0.045	0	0
chr11_64368600_A_T	RPS6KA4	SPLICE_SITE	p.R445W	0.0104427	0.483724	0.0235898	0	0	0	0	0	0	0	0	0.0851	0.0267	0	0	0.044	0.0215	0	0	0	0	0.1515	0.0224	0	0	0.0286	0.0212	0.0248	0.0286	0.1224	0.0238	0.0423	0.0201	0.0463	0.0142	0.0597	0.0155	0.0617	0.025
chr2_181522277_C_A	ITGA4	MISSENSE	p.A670E	0.00760754	0.483724	0.0257719	0	0	0	0	0	0	0	0	0	0	0.0784	0.04	0	0	0	0	0	0	0.0645	0.041	0	0	0.0345	0.0373	0.0278	0.0312	0	0	0.0566	0.0431	0.075	0.028	0.0513	0.028	0.0519	0.0238
chr9_137278812_A_C	TOR4A	MISSENSE	p.K41N	0.00499753	0.483724	0.0139501	0	0	0	0	0	0	0	0	0	0	0	0	0	0	0	0	0	0	0.0465	0.0391	0.0556	0.0122	0.0889	0.0318	0	0	0	0	0	0	0.0625	0.0179	0.0435	0.023	0	0
chr11_61132337_T_G	VPS37C	MISSENSE	p.Q184P	0.0045778	0.483724	0.0159315	0	0	0	0	0	0	0	0	0	0	0	0	0.024	0.026	0	0	0	0	0.0319	0.0253	0.028	0.019	0.049	0.0211	0	0	0.0317	0.0395	0.0513	0.0297	0.0467	0.0412	0	0	0	0
chr12_120093090_A_C	BICDL1	MISSENSE	p.S551R	0.00574604	0.483724	0.0139501	0	0	0	0	0	0	0	0	0	0	0	0	0	0	0	0	0	0	0	0	0	0	0.0408	0.0194	0.0545	0.0446	0	0	0.0377	0.0263	0.0441	0.0244	0.0256	0.0179	0	0
chr19_6433593_T_G	SLC25A41	MISSENSE	p.Q34P	0.027076	0.483724	0.036411	0	0	0	0	0.0645	0.044	0	0	0.0476	0.0444	0	0	0.0353	0.0319	0.0391	0.0204	0	0	0	0	0.0891	0.0495	0.1053	0.0123	0	0	0.1064	0.0364	0.0714	0.0227	0.102	0.0204	0.05	0.0159	0.1053	0.029
chr16_30997049_A_T	STX1B	MISSENSE	p.L122Q	0.0475947	0.483724	0.0936832	0	0	0	0	0	0	0	0	0.0588	0.037	0	0	0	0	0	0	0	0	0	0	0	0	0.1713	0.0462	0.1	0.0392	0	0	0.1026	0.0394	0	0	0.1304	0.0392	0	0
chr9_101390728_G_T	MRPL50	MISSENSE	p.S72Y	0.00985891	0.483724	0.0159315	0	0	0	0	0	0	0	0	0	0	0	0	0	0	0	0	0.0317	0.0215	0.0962	0.0238	0.039	0.0147	0.0484	0.0328	0.0442	0.0205	0	0	0.03	0.0247	0	0	0.0204	0.0211	0	0
chr19_49348798_A_T	TEAD2	MISSENSE	p.S218T	0.0448294	0.483724	0.0794549	0	0	0	0	0	0	0.0196	0.0191	0	0	0.086	0.04	0.0409	0.0158	0.0753	0.0478	0	0	0.0536	0.0326	0	0	0.2115	0.0343	0.041	0.0136	0.0577	0.0299	0.1207	0.034	0.0708	0.0135	0.0705	0.0389	0.0272	0.0248
chr7_89333853_G_T	ZNF804B	MISSENSE	p.V291F	0.00532368	0.483724	0.00608743	0	0	0.0123	0.018	0.0403	0.0273	0	0	0	0	0.0217	0.0316	0.0169	0.0331	0.0192	0.03	0.0312	0.0183	0.0496	0.0251	0.0292	0.0388	0.0156	0.016	0.0204	0.0332	0.0442	0.0329	0.055	0.0458	0.0365	0.0303	0.0286	0.0265	0.0292	0.0347
chr3_185672555_A_T	IGF2BP2	MISSENSE	p.Y396N	0.0455372	0.483724	0.0706283	0.04	0.0241	0.0588	0.0374	0	0	0	0	0	0	0	0	0	0	0	0	0	0	0.1081	0.0231	0.101	0.02	0.0769	0.0216	0.0986	0.0303	0.1026	0.0225	0	0	0	0	0	0	0	0
chr7_1236531_A_C	UNCX	MISSENSE	p.T384P	0.016294	0.483724	0.0271325	0	0	0	0	0	0	0	0	0	0	0	0	0	0	0.0222	0.0342	0	0	0.0268	0.0168	0.032	0.0278	0	0	0	0	0.037	0.023	0.0694	0.0484	0.0189	0.0227	0	0	0.0198	0.0312
chr5_159972008_T_G	ADRA1B	MISSENSE	p.V360G	0.0339063	0.483724	0.0338606	0	0	0	0	0	0	0	0	0	0	0	0	0	0	0	0	0	0	0	0	0.0234	0.0227	0.1	0.0292	0	0	0	0	0.1111	0.0325	0	0	0.0286	0.0254	0	0
chr3_129464713_G_T	IFT122	MISSENSE	p.E216D	0.00615787	0.483724	0.0139501	0	0	0	0	0	0	0	0	0	0	0	0	0	0	0	0	0	0	0	0	0.0308	0.0249	0.0429	0.0066	0	0	0	0	0.0282	0.0115	0	0	0.021	0.0068	0.0459	0.0211
chr17_31169898_G_T	NF1	NONSENSE	p.E163*	0.0198543	0.483724	0.0338606	0	0	0	0	0	0	0	0	0	0	0	0	0	0	0	0	0	0	0	0	0	0	0	0	0.0161	0.0374	0	0	0.07	0.0261	0.0547	0.0381	0	0	0.0134	0.0448
chr7_139573228_T_G	HIPK2	MISSENSE	p.Q1099P	0.0338059	0.483724	0.0583319	0	0	0	0	0	0	0	0	0.0465	0.026	0	0	0	0	0	0	0	0	0	0	0	0	0.0417	0.0172	0.0769	0.0455	0	0	0.04	0.037	0.0694	0.0405	0.027	0.0323	0	0
chr2_109615981_A_T	SOWAHC	MISSENSE	p.R498W	0.0390141	0.483724	0.0791639	0	0	0	0	0	0	0	0	0.0124	0.0361	0	0	0	0	0.0811	0.0299	0.0138	0.0278	0.053	0.0314	0.0762	0.0202	0.0597	0.0264	0.0269	0.0122	0.0174	0.027	0	0	0.0622	0.0274	0.0943	0.0394	0	0
chr19_45280603_T_G	MARK4	MISSENSE	p.L382R	0.01483	0.483724	0.0345474	0	0	0	0	0	0	0	0	0.019	0.0303	0.0254	0.0254	0	0	0.0246	0.0297	0.0273	0.0116	0.0446	0.0238	0.0308	0.0481	0.0207	0.0228	0.0255	0.0317	0.0211	0.0166	0.0127	0.0364	0.0476	0.0128	0.0137	0.0442	0	0
chr6_136622939_C_A	MAP3K5	NONSENSE	p.G687*	0.0228833	0.483724	0.0354177	0	0	0.0323	0.0196	0	0	0	0	0	0	0	0	0	0	0	0	0	0	0.0588	0.0149	0.0211	0.0427	0.0417	0.0168	0.0388	0.0161	0	0	0	0	0	0	0.0875	0.0138	0	0
chr3_47577560_T_G	CSPG5	MISSENSE	p.T156P	0.0245864	0.483724	0.0730702	0	0	0	0	0.0538	0.0198	0.0375	0.0345	0	0	0	0	0	0	0	0	0	0	0.0217	0.0441	0.0174	0.0229	0.0286	0.0351	0.0494	0.03	0.0435	0.0412	0	0	0.0215	0.0493	0.022	0.0292	0	0
chr6_107634478_A_C	SOBP	MISSENSE	p.H545P	0.0176672	0.483724	0.0456763	0	0	0	0	0	0	0.0131	0.022	0	0	0	0	0	0	0	0	0	0	0	0	0	0	0.0167	0.0439	0.0311	0.0226	0	0	0.0294	0.0461	0.0248	0.046	0	0	0.0094	0.023
chr17_74842788_A_C	GRIN2C	MISSENSE	p.L1117V	0.0188783	0.483724	0.0338606	0	0	0	0	0	0	0	0	0	0	0	0	0	0	0	0	0	0	0	0	0	0	0	0	0.0211	0.0204	0	0	0.0351	0.0379	0.04	0.0431	0.0319	0.0364	0	0
chr7_1459317_T_G	MICALL2	MISSENSE	p.I4L	0.0270248	0.483724	0.0338606	0	0	0	0	0	0	0	0	0	0	0	0	0	0	0	0	0	0	0	0	0.0333	0.0082	0.0741	0.0205	0.0286	0.0166	0	0	0.0769	0.0217	0	0	0	0	0	0
chr11_66315094_A_T	CD248	MISSENSE	p.I645N	0.00938407	0.483724	0.0257014	0.0219	0.012	0.0183	0.0163	0	0	0	0	0	0	0.0195	0.0236	0	0	0.0139	0.0075	0	0	0.0081	0.0072	0.0302	0.0056	0.0123	0.013	0.0179	0.0087	0.0328	0.0107	0.0432	0.0097	0.0453	0.0131	0.0277	0.014	0.0125	0.0125
chr16_24791038_A_C	TNRC6A	MISSENSE	p.N799T	0.0460521	0.483724	0.0688507	0	0	0.0368	0.0129	0	0	0.023	0.0412	0	0	0	0	0.0549	0.014	0.0276	0.0118	0	0	0.0361	0.0173	0.0822	0.0204	0.0297	0.0118	0.0671	0.0263	0	0	0.0412	0.0374	0.0231	0.0372	0.0571	0.0259	0	0
chr9_114345979_A_T	AKNA	MISSENSE	p.L1182Q	0.0156972	0.483724	0.0338606	0	0	0	0	0	0	0	0	0	0	0	0	0	0	0	0	0	0	0	0	0.0252	0.0256	0.0217	0.0227	0	0	0	0	0	0	0.0259	0.019	0.0202	0.0345	0	0
chr13_32355125_G_T	BRCA2	MISSENSE	p.R2424S	0.0160331	0.483724	0.036411	0	0	0	0	0	0	0	0	0	0	0.0433	0.0092	0.02	0.0122	0.0238	0.0097	0	0	0.0201	0.0096	0.0117	0.0212	0.0311	0.0116	0.016	0.0056	0.0536	0.006	0.0546	0.0092	0.0312	0.0098	0.0272	0.0103	0	0
chr19_35643029_A_T	ETV2	MISSENSE	p.E73D	0.0176299	0.483724	0.0338606	0	0	0	0	0	0	0	0	0	0	0	0	0	0	0	0	0	0	0	0	0.0168	0.0198	0.0455	0.0107	0	0	0	0	0.0476	0.01	0.0488	0.0136	0	0	0	0
chr1_35841683_G_T	AGO4	MISSENSE	p.G703V	0.0427979	0.483724	0.0737732	0	0	0	0	0	0	0	0	0	0	0	0	0.0328	0.0286	0	0	0	0	0.0263	0.0337	0.0419	0.0496	0	0	0.0198	0.0265	0	0	0	0	0.015	0.0296	0	0	0.05	0.0215
chr12_42446009_A_C	PPHLN1	MISSENSE	p.T262P	0.0484705	0.483724	0.077243	0	0	0	0	0	0	0	0	0	0	0	0	0	0	0	0	0	0	0	0	0.0625	0.0303	0.0492	0.0268	0	0	0	0	0	0	0	0	0.0678	0.0339	0	0
chr7_114644729_A_T	FOXP2	MISSENSE	p.H345L	0.0187423	0.483724	0.0338606	0	0	0	0	0	0	0	0	0	0	0	0	0	0	0	0	0	0	0.0349	0.0142	0.037	0.0268	0.0233	0.0238	0	0	0	0	0	0	0.019	0.0155	0	0	0	0
chr11_9832249_G_T	SBF2	MISSENSE	p.F1209L	0.0280395	0.483724	0.0180195	0	0	0	0	0.029	0.0116	0.0165	0.0174	0	0	0	0	0.0095	0.0183	0.024	0.0152	0	0	0.038	0.0096	0	0	0.022	0.0177	0.0293	0.0149	0.0417	0.0127	0.02	0.0275	0	0	0.0225	0.0186	0.0573	0.0159
chr19_1619452_A_T	TCF3	MISSENSE	p.L397Q	0.0166605	0.483724	0.0338606	0	0	0	0	0	0	0	0	0	0	0	0	0	0	0	0	0	0	0	0	0	0	0.0168	0.016	0	0	0	0	0.0244	0.0198	0.0213	0.02	0.0263	0.0192	0	0
chr3_64533251_A_T	ADAMTS9	MISSENSE	p.L1878H	0.017818	0.483724	0.0338606	0	0	0	0	0	0	0	0	0	0	0	0	0	0	0	0	0	0	0.0357	0.0149	0	0	0	0	0	0	0	0	0.0198	0.0113	0.0275	0.0127	0.0333	0.0124	0	0
chr18_68682937_G_T	TMX3	MISSENSE	p.T298N	0.0195502	0.483724	0.0338606	0	0	0	0	0	0	0	0	0	0	0	0	0	0	0	0	0	0	0.0202	0.0244	0.0141	0.0299	0	0	0.0118	0.0129	0	0	0	0	0	0	0.0126	0.0338	0	0
chr19_3203817_T_G	NCLN	MISSENSE	p.W288G	0.0261011	0.483724	0.053145	0	0	0.0146	0.0114	0	0	0.017	0.0306	0	0	0	0	0.0288	0.0072	0.01	0.0056	0	0	0.0116	0.0145	0.0087	0.0204	0	0	0.0357	0.0115	0.0291	0.0137	0.0119	0.0118	0.0356	0.0251	0.0077	0.0208	0.0109	0.0296
chr17_76528557_A_T	CYGB	MISSENSE	p.S144T	0.041302	0.483724	0.0338606	0	0	0	0	0	0	0	0	0	0	0	0	0	0	0	0	0	0	0	0	0.0494	0.0446	0	0	0.0247	0.0282	0	0	0.0195	0.0128	0	0	0.0171	0.0073	0	0
chr3_50273596_T_G	SEMA3B	MISSENSE	p.L291R	0.00890512	0.483724	0.0139501	0	0	0	0	0	0	0	0	0	0	0	0	0	0	0	0	0	0	0.0297	0.0085	0.0077	0.0104	0	0	0.0103	0.0058	0	0	0	0	0.0165	0.0086	0	0	0.015	0.0065
chr19_7606392_C_G	CAMSAP3	SPLICE_SITE	p.T175R	0.0166444	0.483724	0.0338606	0	0	0	0	0	0	0	0	0	0	0	0	0	0	0	0	0	0	0	0	0	0	0.0222	0.0113	0	0	0	0	0.022	0.0085	0	0	0.0169	0.0202	0.0189	0.0138
chr15_74202237_A_T	STRA6	MISSENSE	p.S11T	0.0176098	0.483724	0.0338606	0	0	0	0	0	0	0	0	0	0	0	0	0	0	0	0	0	0	0	0	0	0	0	0	0	0	0.0244	0.0108	0.0195	0.0131	0	0	0.0116	0.0143	0.0079	0.0284
chr4_13484150_T_G	RAB28	START_CODON_SNP	p.M1L	0.0327493	0.483724	0.0338606	0	0	0	0	0	0	0	0	0	0	0	0	0	0	0	0	0	0	0	0	0	0	0.0543	0.0149	0	0	0	0	0.0253	0.0062	0.0263	0.0129	0.0167	0.0052	0	0
chr14_105478334_A_C	CRIP2	MISSENSE	p.T112P	0.0477329	0.483724	0.047584	0.0198	0.0112	0.0317	0.0056	0.0196	0.0113	0	0	0	0	0	0	0	0	0	0	0	0	0.02	0.0114	0.0394	0.007	0.0308	0.0093	0.042	0.0101	0	0	0	0	0.0392	0.0079	0.0476	0.0086	0	0
chr15_42142560_A_C	PLA2G4F	MISSENSE	p.V766G	0.0499794	0.483724	0.0936832	0	0	0.018	0.0138	0	0	0	0	0	0	0	0	0	0	0	0	0	0	0.041	0.0065	0	0	0	0	0	0	0	0	0.0645	0.0116	0.0426	0.0083	0.038	0.0107	0	0
chr11_5857589_G_T	OR52E8	MISSENSE	p.F38L	0.0189344	0.483724	0.0338606	0	0	0	0	0	0	0	0	0	0	0	0	0	0	0	0	0	0	0.0241	0.0079	0	0	0.0253	0.0092	0.0132	0.0088	0	0	0	0	0	0	0.0141	0.0153	0	0
chr1_13781555_G_T	PRDM2	NONSENSE	p.E1254*	0.0281648	0.483724	0.0334741	0	0	0.0093	0.0077	0	0	0	0	0	0	0.025	0.0067	0	0	0.0082	0.0071	0	0	0.0252	0.0167	0.0132	0.0052	0.0135	0.0075	0.0276	0	0	0	0.0137	0.0073	0.0158	0.0143	0.0092	0.0133	0	0
chr20_17621940_G_T	RRBP1	NONSENSE	p.S619*	0.0364302	0.483724	0.0737732	0	0	0	0	0	0	0	0	0	0	0	0	0	0	0	0	0.0192	0.007	0	0	0.013	0.0122	0	0	0.0156	0.0068	0.0441	0.0072	0.0144	0.0084	0.0357	0.0103	0	0	0	0
chr22_17119461_T_G	TMEM121B	MISSENSE	p.H556P	0.0390665	0.483724	0.0583319	0	0	0.025	0.0103	0	0	0	0	0	0	0	0	0	0	0	0	0	0	0.0196	0.0072	0.0219	0.0149	0.0244	0.0143	0	0	0	0	0	0	0.022	0.0115	0.0242	0.0163	0	0
chr15_73322893_T_G	HCN4	MISSENSE	p.Q1067P	0.0487063	0.483724	0.077243	0	0	0	0	0	0	0	0	0	0	0	0	0	0	0	0	0	0	0.0211	0.0253	0.0303	0.0235	0.0303	0.0187	0	0	0	0	0	0	0	0	0	0	0	0
chr19_55486807_A_T	NAT14	MISSENSE	p.M158L	0.0496253	0.483724	0.077243	0	0	0	0	0	0	0	0	0	0	0	0	0	0	0	0	0	0	0	0	0.0484	0.0159	0.0315	0.0217	0	0	0	0	0	0	0	0	0.0342	0.0149	0	0
chr7_100865896_A_C	SLC12A9	MISSENSE	p.N679T	0.0109784	0.483724	0.0159315	0	0	0	0	0	0	0	0	0	0	0	0	0.0074	0.0066	0	0	0	0	0	0	0.0093	0.0054	0	0	0.0065	0.0067	0	0	0.0103	0.0089	0.0062	0.0082	0.01	0.0089	0.0076	0.0067
chr17_75502131_A_C	CASKIN2	MISSENSE	p.D981E	0.0202878	0.483724	0.0338606	0	0	0	0	0	0	0	0	0	0	0	0	0	0	0	0	0	0	0	0	0	0	0.0185	0.006	0	0	0	0	0.0194	0.0087	0.0116	0.0112	0.0112	0.0075	0	0
chr4_87981526_G_T	SPP1	MISSENSE	p.D76Y	0.020379	0.483724	0.0338606	0	0	0	0	0	0	0	0	0	0	0	0	0	0	0	0	0	0	0	0	0.0135	0.0063	0	0	0	0	0	0	0.0149	0.0088	0	0	0.008	0.0124	0.0132	0.0144
chr21_33027353_A_C	OLIG2	MISSENSE	p.N164T	0.021153	0.483724	0.0338606	0	0	0	0	0	0	0	0	0	0	0	0	0	0	0	0	0	0	0.0177	0.0112	0.0095	0.0075	0	0	0	0	0	0	0	0	0.0139	0.0142	0.0164	0.0086	0	0
chr9_129868976_T_G	USP20	MISSENSE	p.M417R	0.0268612	0.483724	0.0352833	0	0	0	0	0	0	0	0	0	0	0	0	0	0	0	0	0.0099	0.0059	0.0165	0.009	0.0063	0.0115	0	0	0.008	0.0099	0	0	0.0166	0.0143	0	0	0	0	0.0057	0.0122
chr7_100959304_T_C	MUC3A	MISSENSE	p.F2509L	0.0360302	0.483724	0.0583319	0	0	0	0	0	0	0	0	0	0	0	0	0	0	0.0092	0.0052	0	0	0	0	0	0	0.0074	0.0065	0.0066	0.0053	0.0287	0.0057	0	0	0.0282	0.0057	0	0	0.0075	0.0105
chr17_39745307_T_G	GRB7	MISSENSE	p.L359W	0.0362376	0.483724	0.0587126	0	0	0	0	0	0	0	0	0.0074	0.011	0	0	0	0	0.0117	0.009	0	0	0.0148	0.0066	0	0	0.0207	0.0148	0.0076	0.0065	0.0196	0.0117	0.0118	0.0147	0	0	0.007	0.0093	0	0
chr11_125613120_G_T	STT3A	MISSENSE	p.R499S	0.040358	0.483724	0.0791639	0	0	0.0052	0.0108	0	0	0	0	0	0	0.0083	0.0207	0.0082	0.0151	0	0	0	0	0	0	0.011	0.0102	0.0375	0.0099	0.0094	0.0063	0.0175	0.0089	0.0121	0.0141	0.0169	0.0174	0	0	0.0071	0.0114
chr9_122214380_T_G	LHX6	MISSENSE	p.N13T	0.0257357	0.483724	0.0338606	0	0	0	0	0	0	0	0	0	0	0	0	0	0	0	0	0	0	0	0	0	0	0	0	0	0	0	0	0.0145	0.0055	0.0078	0.0059	0.0068	0.0081	0.009	0.0079
chr22_21925629_A_C	PPM1F	MISSENSE	p.F141V	0.0257852	0.483724	0.0338606	0	0	0	0	0	0	0	0	0	0	0	0	0	0	0	0	0	0	0	0	0	0	0	0	0.0089	0.01	0	0	0.0087	0.0059	0.0122	0.0053	0	0	0.0056	0.0079
chr19_17436849_A_T	TMEM221	MISSENSE	p.L162Q	0.0258779	0.483724	0.0338606	0	0	0	0	0	0	0	0	0	0	0	0	0	0	0	0	0	0	0	0	0.0117	0.0154	0.0098	0.0194	0.0075	0.0092	0	0	0	0	0	0	0.0079	0.0076	0	0
chr13_28070574_G_T	FLT3	MISSENSE	p.Q28K	0.0292645	0.483724	0.0338606	0	0	0	0	0	0	0	0	0	0	0	0	0	0	0	0	0	0	0	0	0	0	0	0	0.0111	0.0091	0.0297	0.0063	0	0	0.0112	0.0077	0.0066	0.0096	0	0
chr14_23402777_G_T	MYH6	MISSENSE	p.P308T	0.0295377	0.483724	0.0338606	0	0	0	0	0	0	0	0	0	0	0	0	0	0	0	0	0	0	0.0134	0.0059	0.0052	0.0063	0	0	0.0072	0.0063	0	0	0	0	0	0	0.0136	0.008	0	0
chr8_24955849_G_T	NEFL	MISSENSE	p.L223M	0.0300457	0.483724	0.0338606	0	0	0	0	0	0	0	0	0	0	0	0	0	0	0	0	0	0	0	0	0.0083	0.0072	0	0	0.0091	0.0073	0	0	0.0169	0.007	0	0	0	0	0.0063	0.0051
chr8_22692937_C_T	EGR3	MISSENSE	p.G3D	0.0324921	0.483724	0.0338606	0	0	0	0	0	0	0	0	0	0	0	0	0	0	0	0	0	0	0	0	0.0056	0.0068	0	0	0	0	0.0211	0.0104	0	0	0.0075	0.008	0	0	0.0088	0.0123
chr16_72959845_T_G	ZFHX3	MISSENSE	p.S101R	0.0365351	0.483724	0.0583319	0	0	0.0055	0.0097	0	0	0	0	0	0	0	0	0	0	0	0	0	0	0	0	0.0059	0.0064	0	0	0.0144	0.0172	0	0	0.0117	0.0131	0.0075	0.0165	0.0063	0.0054	0	0
chr1_6207459_A_T	RNF207	MISSENSE	p.D91V	0.0480401	0.483724	0.0583319	0	0	0.0102	0.0121	0	0	0	0	0	0	0	0	0	0	0	0	0	0	0	0	0.0229	0.0111	0	0	0.0098	0.0058	0	0	0.0139	0.016	0.0089	0	0.015	0.011	0	0
chrX_47449425_G_T	ZNF41	MISSENSE	p.F115L	0.0481221	0.483724	0.0585555	0	0	0.011	0.0076	0	0	0	0	0	0	0	0	0.007	0.0141	0	0	0	0	0.0113	0.0105	0.009	0.0122	0	0	0.0113	0.006	0	0	0	0	0.0138	0.0107	0.0097	0.0087	0.0075	0.0137
Supplementary Table 3a: CHIP variants with increased VAFs in POST- as compared to PRE-NACT (cfDNA and WBC-DNA VAFs)

## Sheet: b
id	gene	variantClassification	proteinChange	Limma_pval	adj_Limma_p	Wilcox_pval	ER1_pre_cfDNA	ER1_pre_WBC	ER6_pre_cfDNA	ER6_pre_WBC	ER7_pre_cfDNA	ER7_pre_WBC	ER8_pre_cfDNA	ER8_pre_WBC	PR2_pre_cfDNA	PR2_pre_WBC	PR3_pre_cfDNA	PR3_pre_WBC	PR5_pre_cfDNA	PR5_pre_WBC	PR6_pre_cfDNA	PR6_pre_WBC	PR10_pre_cfDNA	PR10_pre_WBC	ER1_post_cfDNA	ER1_post_WBC	ER6_post_cfDNA	ER6_post_WBC	ER7_post_cfDNA	ER7_post_WBC	ER8_post_cfDNA	ER8_post_WBC	PR2_post_cfDNA	PR2_post_WBC	PR3_post_cfDNA	PR3_post_WBC	PR5_post_cfDNA	PR5_post_WBC	PR6_post_cfDNA	PR6_post_WBC	PR10_post_cfDNA	PR10_post_WBC
chr17_39492765_G_T	CDK12	MISSENSE	p.R708L	0.000509874	0.458196	0.0035892	0.12	0.0187	0	0	0	0	0	0	0	0	0	0	0	0	0.0526	0.0259	0	0	0	0	0.0769	0.0217	0.0769	0.0192	0.125	0.0364	0.15	0.0446	0.1429	0.019	0.0938	0.0225	0.1471	0.0168	0.1817	0.0227
chrX_153648228_A_C	DUSP9	MISSENSE	p.E92A	0.00611766	0.458196	0.0139501	0	0	0	0	0	0	0	0	0	0	0	0	0	0	0	0	0	0	0.1613	0.0375	0.3	0.0282	0.2143	0.0256	0.2069	0.0244	0	0	0	0	0	0	0.1379	0.0469	0	0
chr7_680605_A_C	PRKAR1B	MISSENSE	p.V100G	0.00268171	0.458196	0.0103673	0	0	0	0	0	0	0	0	0	0	0.0811	0.0303	0.1457	0.0276	0.0935	0.0459	0.0577	0.0492	0.1739	0.0382	0.121	0.0366	0.1795	0.0337	0.1224	0.0398	0	0	0.2274	0.0481	0.1333	0.0321	0.1136	0.0139	0.1237	0.029
chr3_185672564_C_G	IGF2BP2	MISSENSE	p.A393P	0.0304405	0.458196	0.047584	0	0	0.1471	0.042	0	0	0	0	0	0	0	0	0.1681	0.0259	0	0	0	0	0.0909	0.0397	0.1727	0.0357	0.1	0.0465	0	0	0.1053	0.0381	0.2308	0.0481	0	0	0.1134	0.0467	0.2333	0.0286
chr7_139573219_A_T	HIPK2	MISSENSE	p.L1102H	0.00414731	0.458196	0.0120418	0	0	0.0294	0.0312	0	0	0	0	0	0	0	0	0	0	0	0	0	0	0.0952	0.0171	0.0897	0.0297	0	0	0.0426	0.0361	0.0909	0.0294	0	0	0.125	0.0235	0.0408	0.0189	0	0
chr1_28476196_A_T	PHACTR4	MISSENSE	p.Q514L	0.0221175	0.458196	0.0139501	0	0	0	0	0	0	0	0	0	0	0	0	0	0	0	0	0	0	0.0682	0.0444	0.0435	0.0417	0.1633	0.0286	0	0	0.1	0.0357	0.25	0.0377	0	0	0	0	0	0
chr19_6433593_T_G	SLC25A41	MISSENSE	p.Q34P	0.00652918	0.458196	0.0179565	0	0	0	0	0.0645	0.044	0	0	0.0476	0.0444	0	0	0.0353	0.0319	0.0391	0.0204	0	0	0	0	0.0891	0.0495	0.1053	0.0123	0	0	0.1064	0.0364	0.0714	0.0227	0.102	0.0204	0.05	0.0159	0.1053	0.029
chr19_6433573_A_T	SLC25A41	MISSENSE	p.S41T	0.00935731	0.458196	0.0227205	0	0	0	0	0.0317	0.0194	0	0	0	0	0	0	0	0	0.0417	0.0141	0	0	0	0	0.051	0.0345	0.058	0.0191	0	0	0.0625	0.0202	0.1333	0.016	0	0	0.0882	0.0169	0.0875	0.0328
chr11_64368600_A_T	RPS6KA4	SPLICE_SITE	p.R445W	0.0207431	0.458196	0.0184658	0	0	0	0	0	0	0	0	0.0851	0.0267	0	0	0.044	0.0215	0	0	0	0	0.1515	0.0224	0	0	0.0286	0.0212	0.0248	0.0286	0.1224	0.0238	0.0423	0.0201	0.0463	0.0142	0.0597	0.0155	0.0617	0.025
chr9_137278812_A_C	TOR4A	MISSENSE	p.K41N	0.00617204	0.458196	0.0139501	0	0	0	0	0	0	0	0	0	0	0	0	0	0	0	0	0	0	0.0465	0.0391	0.0556	0.0122	0.0889	0.0318	0	0	0	0	0	0	0.0625	0.0179	0.0435	0.023	0	0
chr3_185672555_A_T	IGF2BP2	MISSENSE	p.Y396N	0.0260685	0.458196	0.0706283	0.04	0.0241	0.0588	0.0374	0	0	0	0	0	0	0	0	0	0	0	0	0	0	0.1081	0.0231	0.101	0.02	0.0769	0.0216	0.0986	0.0303	0.1026	0.0225	0	0	0	0	0	0	0	0
chr16_30997049_A_T	STX1B	MISSENSE	p.L122Q	0.04263	0.458196	0.0936832	0	0	0	0	0	0	0	0	0.0588	0.037	0	0	0	0	0	0	0	0	0	0	0	0	0.1713	0.0462	0.1	0.0392	0	0	0.1026	0.0394	0	0	0.1304	0.0392	0	0
chr19_49348798_A_T	TEAD2	MISSENSE	p.S218T	0.0453092	0.458196	0.0652124	0	0	0	0	0	0	0.0196	0.0191	0	0	0.086	0.04	0.0409	0.0158	0.0753	0.0478	0	0	0.0536	0.0326	0	0	0.2115	0.0343	0.041	0.0136	0.0577	0.0299	0.1207	0.034	0.0708	0.0135	0.0705	0.0389	0.0272	0.0248
chr20_4869922_T_G	SLC23A2	MISSENSE	p.I412L	0.0219289	0.458196	0.0591969	0	0	0.0563	0.0183	0	0	0.0732	0.0303	0	0	0	0	0	0	0	0	0	0	0.1111	0.0244	0.0556	0.0323	0.037	0.0289	0.0649	0.0435	0	0	0.0536	0.0444	0.0506	0.0157	0.0833	0.045	0	0
chr11_61132337_T_G	VPS37C	MISSENSE	p.Q184P	0.00398942	0.458196	0.0120418	0	0	0	0	0	0	0	0	0	0	0	0	0.024	0.026	0	0	0	0	0.0319	0.0253	0.028	0.019	0.049	0.0211	0	0	0.0317	0.0395	0.0513	0.0297	0.0467	0.0412	0	0	0	0
chr2_181522277_C_A	ITGA4	MISSENSE	p.A670E	0.0155454	0.458196	0.0257719	0	0	0	0	0	0	0	0	0	0	0.0784	0.04	0	0	0	0	0	0	0.0645	0.041	0	0	0.0345	0.0373	0.0278	0.0312	0	0	0.0566	0.0431	0.075	0.028	0.0513	0.028	0.0519	0.0238
chr12_120093090_A_C	BICDL1	MISSENSE	p.S551R	0.0054243	0.458196	0.0139501	0	0	0	0	0	0	0	0	0	0	0	0	0	0	0	0	0	0	0	0	0	0	0.0408	0.0194	0.0545	0.0446	0	0	0.0377	0.0263	0.0441	0.0244	0.0256	0.0179	0	0
chr22_44916478_A_T	PHF21B	MISSENSE	p.H122Q	0.021648	0.458196	0.0228763	0	0	0.0634	0.0342	0	0	0	0	0	0	0	0	0	0	0.0683	0.0274	0	0	0.0336	0.039	0.0984	0.0309	0.0377	0.0379	0.0229	0.0407	0.0253	0.0431	0.0253	0.0331	0.0351	0.025	0.0615	0.0333	0.0661	0.0337
chr9_101390728_G_T	MRPL50	MISSENSE	p.S72Y	0.0165588	0.458196	0.0208858	0	0	0	0	0	0	0	0	0	0	0	0	0	0	0	0	0.0317	0.0215	0.0962	0.0238	0.039	0.0147	0.0484	0.0328	0.0442	0.0205	0	0	0.03	0.0247	0	0	0.0204	0.0211	0	0
chr2_109615981_A_T	SOWAHC	MISSENSE	p.R498W	0.0319685	0.458196	0.0420777	0	0	0	0	0	0	0	0	0.0124	0.0361	0	0	0	0	0.0811	0.0299	0.0138	0.0278	0.053	0.0314	0.0762	0.0202	0.0597	0.0264	0.0269	0.0122	0.0174	0.027	0	0	0.0622	0.0274	0.0943	0.0394	0	0
chr7_77355397_C_A	GSAP	MISSENSE	p.C385F	0.0449577	0.458196	0.0587126	0	0	0	0	0	0	0.0588	0.0336	0	0	0	0	0	0	0	0	0.0265	0.0449	0	0	0	0	0.0282	0.0123	0.0457	0.0233	0	0	0.0748	0.0465	0.0977	0.0247	0.1326	0.0474	0.0227	0.0291
chr11_66315094_A_T	CD248	MISSENSE	p.I645N	0.00434771	0.458196	0.0257014	0.0219	0.012	0.0183	0.0163	0	0	0	0	0	0	0.0195	0.0236	0	0	0.0139	0.0075	0	0	0.0081	0.0072	0.0302	0.0056	0.0123	0.013	0.0179	0.0087	0.0328	0.0107	0.0432	0.0097	0.0453	0.0131	0.0277	0.014	0.0125	0.0125
chr3_129464713_G_T	IFT122	MISSENSE	p.E216D	0.00637092	0.458196	0.0139501	0	0	0	0	0	0	0	0	0	0	0	0	0	0	0	0	0	0	0	0	0.0308	0.0249	0.0429	0.0066	0	0	0	0	0.0282	0.0115	0	0	0.021	0.0068	0.0459	0.0211
chr7_89333853_G_T	ZNF804B	MISSENSE	p.V291F	0.00749955	0.458196	0.0268789	0	0	0.0123	0.018	0.0403	0.0273	0	0	0	0	0.0217	0.0316	0.0169	0.0331	0.0192	0.03	0.0312	0.0183	0.0496	0.0251	0.0292	0.0388	0.0156	0.016	0.0204	0.0332	0.0442	0.0329	0.055	0.0458	0.0365	0.0303	0.0286	0.0265	0.0292	0.0347
chr7_1236531_A_C	UNCX	MISSENSE	p.T384P	0.0145723	0.458196	0.0208858	0	0	0	0	0	0	0	0	0	0	0	0	0	0	0.0222	0.0342	0	0	0.0268	0.0168	0.032	0.0278	0	0	0	0	0.037	0.023	0.0694	0.0484	0.0189	0.0227	0	0	0.0198	0.0312
chr11_61509639_A_C	LRRC10B	MISSENSE	p.N214T	0.0298015	0.458196	0.0503085	0.0381	0.0372	0.0299	0.0257	0.0183	0.0336	0.0154	0.0153	0.0345	0.017	0.0547	0.0304	0.0348	0.0365	0.0233	0.0325	0.0265	0.0192	0.0748	0.035	0.0382	0.0239	0.049	0.0294	0.012	0.0148	0.037	0.0101	0.1146	0.0276	0.0807	0.0264	0.0644	0.0302	0.0288	0.0075
chr3_52503097_A_T	STAB1	MISSENSE	p.S228C	0.0166936	0.458196	0.063553	0	0	0.0207	0.0231	0.0169	0.0323	0.0133	0.0272	0.0163	0.0223	0.0146	0.0353	0.0258	0.0272	0.0333	0.0142	0	0	0.0117	0.0254	0.0444	0.026	0.0672	0.0117	0.0321	0.0155	0.0242	0.0098	0.0688	0.0179	0.0298	0.0276	0.0284	0.0217	0.0116	0.03
chr7_1459317_T_G	MICALL2	MISSENSE	p.I4L	0.0313588	0.458196	0.0338606	0	0	0	0	0	0	0	0	0	0	0	0	0	0	0	0	0	0	0	0	0.0333	0.0082	0.0741	0.0205	0.0286	0.0166	0	0	0.0769	0.0217	0	0	0	0	0	0
chr6_136622939_C_A	MAP3K5	NONSENSE	p.G687*	0.0348576	0.458196	0.0456763	0	0	0.0323	0.0196	0	0	0	0	0	0	0	0	0	0	0	0	0	0	0.0588	0.0149	0.0211	0.0427	0.0417	0.0168	0.0388	0.0161	0	0	0	0	0	0	0.0875	0.0138	0	0
chr1_154330428_G_T	ATP8B2	NONSENSE	p.E22*	0.0469785	0.458196	0.0936832	0	0	0	0	0.0312	0.0116	0	0	0	0	0	0	0	0	0	0	0	0	0.0476	0.0117	0	0	0.0612	0.0106	0.098	0.0208	0	0	0	0	0	0	0.0597	0.0109	0	0
chr7_139573228_T_G	HIPK2	MISSENSE	p.Q1099P	0.0465495	0.458196	0.0737732	0	0	0	0	0	0	0	0	0.0465	0.026	0	0	0	0	0	0	0	0	0	0	0	0	0.0417	0.0172	0.0769	0.0455	0	0	0.04	0.037	0.0694	0.0405	0.027	0.0323	0	0
chr19_36032233_A_C	CLIP3	MISSENSE	p.V42G	0.016097	0.458196	0.0337003	0.0274	0.0209	0.0183	0.0188	0.0161	0.0185	0	0	0	0	0.0244	0.0383	0.0348	0.0237	0.0077	0.0107	0.0127	0.0235	0.0485	0.0145	0.0455	0.0191	0.0424	0.0213	0.0179	0.0171	0.0303	0.0124	0.0327	0.0099	0.0347	0.0441	0.0343	0.0109	0	0
chr19_35643029_A_T	ETV2	MISSENSE	p.E73D	0.0251993	0.458196	0.0338606	0	0	0	0	0	0	0	0	0	0	0	0	0	0	0	0	0	0	0	0	0.0168	0.0198	0.0455	0.0107	0	0	0	0	0.0476	0.01	0.0488	0.0136	0	0	0	0
chr11_9832249_G_T	SBF2	MISSENSE	p.F1209L	0.0258701	0.458196	0.0560858	0	0	0	0	0.029	0.0116	0.0165	0.0174	0	0	0	0	0.0095	0.0183	0.024	0.0152	0	0	0.038	0.0096	0	0	0.022	0.0177	0.0293	0.0149	0.0417	0.0127	0.02	0.0275	0	0	0.0225	0.0186	0.0573	0.0159
chr13_32355125_G_T	BRCA2	MISSENSE	p.R2424S	0.0322335	0.458196	0.036411	0	0	0	0	0	0	0	0	0	0	0.0433	0.0092	0.02	0.0122	0.0238	0.0097	0	0	0.0201	0.0096	0.0117	0.0212	0.0311	0.0116	0.016	0.0056	0.0536	0.006	0.0546	0.0092	0.0312	0.0098	0.0272	0.0103	0	0
chr15_42142560_A_C	PLA2G4F	MISSENSE	p.V766G	0.0369295	0.458196	0.0936832	0	0	0.018	0.0138	0	0	0	0	0	0	0	0	0	0	0	0	0	0	0.041	0.0065	0	0	0	0	0	0	0	0	0.0645	0.0116	0.0426	0.0083	0.038	0.0107	0	0
chr17_74842788_A_C	GRIN2C	MISSENSE	p.L1117V	0.0195528	0.458196	0.0338606	0	0	0	0	0	0	0	0	0	0	0	0	0	0	0	0	0	0	0	0	0	0	0	0	0.0211	0.0204	0	0	0.0351	0.0379	0.04	0.0431	0.0319	0.0364	0	0
chr3_64533251_A_T	ADAMTS9	MISSENSE	p.L1878H	0.0194644	0.458196	0.0338606	0	0	0	0	0	0	0	0	0	0	0	0	0	0	0	0	0	0	0.0357	0.0149	0	0	0	0	0	0	0	0	0.0198	0.0113	0.0275	0.0127	0.0333	0.0124	0	0
chr14_105478334_A_C	CRIP2	MISSENSE	p.T112P	0.0384045	0.458196	0.0591969	0.0198	0.0112	0.0317	0.0056	0.0196	0.0113	0	0	0	0	0	0	0	0	0	0	0	0	0.02	0.0114	0.0394	0.007	0.0308	0.0093	0.042	0.0101	0	0	0	0	0.0392	0.0079	0.0476	0.0086	0	0
chr7_114644729_A_T	FOXP2	MISSENSE	p.H345L	0.0217993	0.458196	0.0338606	0	0	0	0	0	0	0	0	0	0	0	0	0	0	0	0	0	0	0.0349	0.0142	0.037	0.0268	0.0233	0.0238	0	0	0	0	0	0	0.019	0.0155	0	0	0	0
chr4_13484150_T_G	RAB28	START_CODON_SNP	p.M1L	0.0356737	0.458196	0.0338606	0	0	0	0	0	0	0	0	0	0	0	0	0	0	0	0	0	0	0	0	0	0	0.0543	0.0149	0	0	0	0	0.0253	0.0062	0.0263	0.0129	0.0167	0.0052	0	0
chr11_125613120_G_T	STT3A	MISSENSE	p.R499S	0.0167883	0.458196	0.0162905	0	0	0.0052	0.0108	0	0	0	0	0	0	0.0083	0.0207	0.0082	0.0151	0	0	0	0	0	0	0.011	0.0102	0.0375	0.0099	0.0094	0.0063	0.0175	0.0089	0.0121	0.0141	0.0169	0.0174	0	0	0.0071	0.0114
chr9_114345979_A_T	AKNA	MISSENSE	p.L1182Q	0.0170041	0.458196	0.0338606	0	0	0	0	0	0	0	0	0	0	0	0	0	0	0	0	0	0	0	0	0.0252	0.0256	0.0217	0.0227	0	0	0	0	0	0	0.0259	0.019	0.0202	0.0345	0	0
chr19_1619452_A_T	TCF3	MISSENSE	p.L397Q	0.0184126	0.458196	0.0338606	0	0	0	0	0	0	0	0	0	0	0	0	0	0	0	0	0	0	0	0	0	0	0.0168	0.016	0	0	0	0	0.0244	0.0198	0.0213	0.02	0.0263	0.0192	0	0
chr6_107634478_A_C	SOBP	MISSENSE	p.H545P	0.024917	0.458196	0.0456763	0	0	0	0	0	0	0.0131	0.022	0	0	0	0	0	0	0	0	0	0	0	0	0	0	0.0167	0.0439	0.0311	0.0226	0	0	0.0294	0.0461	0.0248	0.046	0	0	0.0094	0.023
chr11_64368781_A_T	RPS6KA4	MISSENSE	p.E471V	0.0326559	0.458196	0.0354177	0	0	0	0	0	0	0	0	0	0	0	0	0.009	0.0214	0	0	0	0	0.045	0.018	0.0092	0.0094	0.0202	0.0051	0	0	0	0	0.0323	0.0123	0	0	0.0118	0.0116	0	0
chr17_76528557_A_T	CYGB	MISSENSE	p.S144T	0.0360583	0.458196	0.0338606	0	0	0	0	0	0	0	0	0	0	0	0	0	0	0	0	0	0	0	0	0.0494	0.0446	0	0	0.0247	0.0282	0	0	0.0195	0.0128	0	0	0.0171	0.0073	0	0
chr19_45280603_T_G	MARK4	MISSENSE	p.L382R	0.0477089	0.458196	0.0961291	0	0	0	0	0	0	0	0	0.019	0.0303	0.0254	0.0254	0	0	0.0246	0.0297	0.0273	0.0116	0.0446	0.0238	0.0308	0.0481	0.0207	0.0228	0.0255	0.0317	0.0211	0.0166	0.0127	0.0364	0.0476	0.0128	0.0137	0.0442	0	0
chr3_50273596_T_G	SEMA3B	MISSENSE	p.L291R	0.0153687	0.458196	0.0139501	0	0	0	0	0	0	0	0	0	0	0	0	0	0	0	0	0	0	0.0297	0.0085	0.0077	0.0104	0	0	0.0103	0.0058	0	0	0	0	0.0165	0.0086	0	0	0.015	0.0065
chr19_7606392_C_G	CAMSAP3	SPLICE_SITE	p.T175R	0.0175277	0.458196	0.0338606	0	0	0	0	0	0	0	0	0	0	0	0	0	0	0	0	0	0	0	0	0	0	0.0222	0.0113	0	0	0	0	0.022	0.0085	0	0	0.0169	0.0202	0.0189	0.0138
chr1_21609585_A_C	RAP1GAP	MISSENSE	p.V354G	0.0178543	0.458196	0.0363086	0.023	0.0136	0.0108	0.028	0	0	0	0	0	0	0	0	0.0129	0.0272	0	0	0	0	0.0186	0.0063	0.015	0.0173	0.0144	0.0069	0.0101	0.0139	0.0186	0.0067	0.0263	0.0059	0.0102	0.0119	0.0169	0.0171	0	0
chr14_37546932_G_T	MIPOL1	MISSENSE	p.R399S	0.0431614	0.458196	0.0936832	0	0	0.0093	0.0349	0	0	0	0	0	0	0	0	0	0	0	0	0	0	0.0294	0.0145	0.0435	0.0253	0.0308	0.0323	0	0	0	0	0	0	0	0	0	0	0.0136	0.0265
chr13_32355183_G_T	BRCA2	MISSENSE	p.D2444Y	0.0433814	0.458196	0.0730702	0	0	0	0	0.0229	0.0076	0	0	0	0	0	0	0.0154	0.0197	0.0103	0.0087	0	0	0	0	0.0358	0.0203	0.0207	0.0097	0.0164	0.0108	0.0385	0.0081	0	0	0.0191	0.0307	0.0242	0.007	0	0
chr11_5857589_G_T	OR52E8	MISSENSE	p.F38L	0.0239427	0.458196	0.0338606	0	0	0	0	0	0	0	0	0	0	0	0	0	0	0	0	0	0	0.0241	0.0079	0	0	0.0253	0.0092	0.0132	0.0088	0	0	0	0	0	0	0.0141	0.0153	0	0
chr4_93490644_G_T	GRID2	NONSENSE	p.E622*	0.030291	0.458196	0.0936832	0	0	0	0	0	0	0	0	0	0	0	0	0.0064	0.0178	0	0	0	0	0.0192	0.0203	0.0172	0.0081	0	0	0.0211	0.0163	0	0	0	0	0	0	0	0	0.0261	0.0181
chrX_118649061_G_T	DOCK11	MISSENSE	p.L1505F	0.0362501	0.458196	0.0646087	0	0	0	0	0	0	0	0	0.0126	0.0127	0	0	0	0	0.0052	0.0114	0.0127	0.0148	0.0263	0.0108	0.0064	0.0062	0.0303	0.0138	0.0067	0.0131	0.0175	0.0083	0	0	0.0105	0.0091	0.0109	0.0077	0	0
chr22_17119461_T_G	TMEM121B	MISSENSE	p.H556P	0.0497612	0.458196	0.114643	0	0	0.025	0.0103	0	0	0	0	0	0	0	0	0	0	0	0	0	0	0.0196	0.0072	0.0219	0.0149	0.0244	0.0143	0	0	0	0	0	0	0.022	0.0115	0.0242	0.0163	0	0
chr21_33027353_A_C	OLIG2	MISSENSE	p.N164T	0.0219596	0.458196	0.0338606	0	0	0	0	0	0	0	0	0	0	0	0	0	0	0	0	0	0	0.0177	0.0112	0.0095	0.0075	0	0	0	0	0	0	0	0	0.0139	0.0142	0.0164	0.0086	0	0
chr18_68682937_G_T	TMX3	MISSENSE	p.T298N	0.0221119	0.458196	0.0338606	0	0	0	0	0	0	0	0	0	0	0	0	0	0	0	0	0	0	0.0202	0.0244	0.0141	0.0299	0	0	0.0118	0.0129	0	0	0	0	0	0	0.0126	0.0338	0	0
chr17_75502131_A_C	CASKIN2	MISSENSE	p.D981E	0.023012	0.458196	0.0338606	0	0	0	0	0	0	0	0	0	0	0	0	0	0	0	0	0	0	0	0	0	0	0.0185	0.006	0	0	0	0	0.0194	0.0087	0.0116	0.0112	0.0112	0.0075	0	0
chr17_39745307_T_G	GRB7	MISSENSE	p.L359W	0.0317362	0.458196	0.0468914	0	0	0	0	0	0	0	0	0.0074	0.011	0	0	0	0	0.0117	0.009	0	0	0.0148	0.0066	0	0	0.0207	0.0148	0.0076	0.0065	0.0196	0.0117	0.0118	0.0147	0	0	0.007	0.0093	0	0
chr15_74202237_A_T	STRA6	MISSENSE	p.S11T	0.0329545	0.458196	0.0338606	0	0	0	0	0	0	0	0	0	0	0	0	0	0	0	0	0	0	0	0	0	0	0	0	0	0	0.0244	0.0108	0.0195	0.0131	0	0	0.0116	0.0143	0.0079	0.0284
chr21_33907360_C_A	AP000311.1	MISSENSE	p.C141F	0.0467241	0.458196	0.093412	0	0	0	0	0	0	0	0	0	0	0	0	0.0078	0.014	0	0	0	0	0	0	0.0136	0.019	0	0	0.0222	0.0219	0	0	0	0	0.0136	0.0128	0.028	0.0158	0	0
chr17_76528553_A_T	CYGB	MISSENSE	p.L145Q	0.0487425	0.458196	0.0936832	0	0	0	0	0	0	0	0	0	0	0	0	0	0	0.009	0.0296	0	0	0.0142	0.0215	0	0	0	0	0	0	0	0	0.0144	0.0085	0.0222	0.0093	0.0273	0.0291	0	0
chr7_100865896_A_C	SLC12A9	MISSENSE	p.N679T	0.0118832	0.458196	0.0208858	0	0	0	0	0	0	0	0	0	0	0	0	0.0074	0.0066	0	0	0	0	0	0	0.0093	0.0054	0	0	0.0065	0.0067	0	0	0.0103	0.0089	0.0062	0.0082	0.01	0.0089	0.0076	0.0067
chr4_87981526_G_T	SPP1	MISSENSE	p.D76Y	0.0227619	0.458196	0.0338606	0	0	0	0	0	0	0	0	0	0	0	0	0	0	0	0	0	0	0	0	0.0135	0.0063	0	0	0	0	0	0	0.0149	0.0088	0	0	0.008	0.0124	0.0132	0.0144
chr1_6207459_A_T	RNF207	MISSENSE	p.D91V	0.0334135	0.458196	0.0583319	0	0	0.0102	0.0121	0	0	0	0	0	0	0	0	0	0	0	0	0	0	0	0	0.0229	0.0111	0	0	0.0098	0.0058	0	0	0.0139	0.016	0.0089	0	0.015	0.011	0	0
chr9_129005334_T_G	NUP188	MISSENSE	p.V1514G	0.0409038	0.458196	0.0529858	0	0	0	0	0	0	0.0075	0.0093	0	0	0	0	0.0071	0.0145	0.0117	0.0073	0	0	0	0	0.0142	0.01	0.0091	0.0065	0.0132	0.0131	0.0174	0.0124	0	0	0	0	0.0139	0.0105	0.0117	0.0064
chr7_117784343_G_T	CTTNBP2	NONSENSE	p.S727*	0.0461092	0.458196	0.0936832	0	0	0	0	0	0	0.0084	0.0089	0	0	0	0	0	0	0	0	0	0	0.0127	0.0084	0	0	0.0165	0.0085	0	0	0.0254	0.0086	0	0	0	0	0.0192	0.0069	0	0
chr19_17436849_A_T	TMEM221	MISSENSE	p.L162Q	0.0250531	0.458196	0.0338606	0	0	0	0	0	0	0	0	0	0	0	0	0	0	0	0	0	0	0	0	0.0117	0.0154	0.0098	0.0194	0.0075	0.0092	0	0	0	0	0	0	0.0079	0.0076	0	0
chr22_21925629_A_C	PPM1F	MISSENSE	p.F141V	0.0292978	0.458196	0.0338606	0	0	0	0	0	0	0	0	0	0	0	0	0	0	0	0	0	0	0	0	0	0	0	0	0.0089	0.01	0	0	0.0087	0.0059	0.0122	0.0053	0	0	0.0056	0.0079
chr9_122214380_T_G	LHX6	MISSENSE	p.N13T	0.0308866	0.458196	0.0338606	0	0	0	0	0	0	0	0	0	0	0	0	0	0	0	0	0	0	0	0	0	0	0	0	0	0	0	0	0.0145	0.0055	0.0078	0.0059	0.0068	0.0081	0.009	0.0079
chr16_72959845_T_G	ZFHX3	MISSENSE	p.S101R	0.0309633	0.458196	0.0354177	0	0	0.0055	0.0097	0	0	0	0	0	0	0	0	0	0	0	0	0	0	0	0	0.0059	0.0064	0	0	0.0144	0.0172	0	0	0.0117	0.0131	0.0075	0.0165	0.0063	0.0054	0	0
chr14_23402777_G_T	MYH6	MISSENSE	p.P308T	0.0349907	0.458196	0.0338606	0	0	0	0	0	0	0	0	0	0	0	0	0	0	0	0	0	0	0.0134	0.0059	0.0052	0.0063	0	0	0.0072	0.0063	0	0	0	0	0	0	0.0136	0.008	0	0
chr8_24955849_G_T	NEFL	MISSENSE	p.L223M	0.0361277	0.458196	0.0338606	0	0	0	0	0	0	0	0	0	0	0	0	0	0	0	0	0	0	0	0	0.0083	0.0072	0	0	0.0091	0.0073	0	0	0.0169	0.007	0	0	0	0	0.0063	0.0051
chrX_47449425_G_T	ZNF41	MISSENSE	p.F115L	0.0394305	0.458196	0.0467545	0	0	0.011	0.0076	0	0	0	0	0	0	0	0	0.007	0.0141	0	0	0	0	0.0113	0.0105	0.009	0.0122	0	0	0.0113	0.006	0	0	0	0	0.0138	0.0107	0.0097	0.0087	0.0075	0.0137
chr11_58203731_C_G	OR1S2	MISSENSE	p.A138P	0.0486853	0.458196	0.0936832	0	0	0	0	0	0	0	0	0.0059	0.0112	0	0	0	0	0	0	0	0	0.016	0.0091	0	0	0.0068	0.0055	0	0	0	0	0.017	0.0083	0.0178	0.0066	0	0	0	0
Supplementary Table 3b: CHIP variants with increased VAFs in POST- as compared to PRE-NACT (cfDNA VAFs)
