# Supplementary material for: Longitudinal genomic profiling of chemotherapy-related CHIP variants in patients with ovarian cancer
Source: Front Oncol. 2025 Apr 29;15:1538446. doi: 10.3389/fonc.2025.1538446 (PMC12069037; doi:10.3389/fonc.2025.1538446)
Supplement: Supplementary Table 4 — CHIP variations whose average VAFs in cfDNA and WBC DNA were higher in post-NACT samples than in pre-NACT samples, in the PR group; b) CHIP variations whose VAFs in cfDNA were higher in post-NACT samples than in pre-NACT samples, in the PR group. [file Table4.xlsx]

## Sheet: a
id	gene	variantClassification	proteinChange	Limma_pval	adj_Limma_p	Wilcox_pval	PR2_pre_cfDNA	PR2_pre_WBC	PR3_pre_cfDNA	PR3_pre_WBC	PR5_pre_cfDNA	PR5_pre_WBC	PR6_pre_cfDNA	PR6_pre_WBC	PR10_pre_cfDNA	PR10_pre_WBC	PR2_post_cfDNA	PR2_post_WBC	PR3_post_cfDNA	PR3_post_WBC	PR5_post_cfDNA	PR5_post_WBC	PR6_post_cfDNA	PR6_post_WBC	PR10_post_cfDNA	PR10_post_WBC
chr17_39492765_G_T	CDK12	MISSENSE	p.R708L	7.13567e-06	0.112066	0.00970079	0	0	0	0	0	0	0.0526	0.0259	0	0	0.15	0.0446	0.1429	0.019	0.0938	0.0225	0.1471	0.0168	0.1817	0.0227
chrX_155027054_T_G	FUNDC2	MISSENSE	p.M39R	0.000790005	0.547641	0.0253699	0	0	0	0	0	0	0	0	0	0	0	0	0.1026	0.0171	0.1111	0.0219	0.0833	0.0485	0.1154	0.0217
chr3_185672564_C_G	IGF2BP2	MISSENSE	p.A393P	0.0356242	0.547641	0.118797	0	0	0	0	0.1681	0.0259	0	0	0	0	0.1053	0.0381	0.2308	0.0481	0	0	0.1134	0.0467	0.2333	0.0286
chr19_6433573_A_T	SLC25A41	MISSENSE	p.S41T	0.00644454	0.547641	0.0449086	0	0	0	0	0	0	0.0417	0.0141	0	0	0.0625	0.0202	0.1333	0.016	0	0	0.0882	0.0169	0.0875	0.0328
chr19_6433593_T_G	SLC25A41	MISSENSE	p.Q34P	0.00649276	0.547641	0.0361451	0.0476	0.0444	0	0	0.0353	0.0319	0.0391	0.0204	0	0	0.1064	0.0364	0.0714	0.0227	0.102	0.0204	0.05	0.0159	0.1053	0.029
chr17_82091477_C_G	FASN	MISSENSE	p.A413P	0.00457471	0.547641	0.0344536	0	0	0	0	0.064	0.0188	0.0323	0.0186	0	0	0.0667	0.0184	0.0862	0.024	0.026	0.0433	0.0816	0.0157	0.0488	0.0183
chr7_77355397_C_A	GSAP	MISSENSE	p.C385F	0.0197547	0.547641	0.0746392	0	0	0	0	0	0	0	0	0.0265	0.0449	0	0	0.0748	0.0465	0.0977	0.0247	0.1326	0.0474	0.0227	0.0291
chr4_55115341_G_T	KDR	MISSENSE	p.N143K	0.0209764	0.547641	0.0720057	0	0	0	0	0	0	0	0	0	0	0	0	0.0968	0.0476	0	0	0.0435	0.0455	0.1148	0.0323
chr22_44916478_A_T	PHF21B	MISSENSE	p.H122Q	0.00989942	0.547641	0.0846698	0	0	0	0	0	0	0.0683	0.0274	0	0	0.0253	0.0431	0.0253	0.0331	0.0351	0.025	0.0615	0.0333	0.0661	0.0337
chr2_111858311_C_G	ANAPC1	MISSENSE	p.Q451H	0.018143	0.547641	0.0720057	0	0	0	0	0	0	0	0	0	0	0.0778	0.0223	0	0	0.1063	0.0219	0	0	0.0818	0.0161
chrX_118649100_G_T	DOCK11	MISSENSE	p.R1518S	0.0273178	0.547641	0.118797	0.0818	0.0225	0	0	0	0	0	0	0	0	0.125	0.0303	0.0574	0.0375	0.0788	0.0345	0	0	0.0867	0.016
chr4_145902225_G_T	ZNF827	MISSENSE	p.S345Y	0.00195695	0.547641	0.0253699	0	0	0	0	0	0	0	0	0	0	0	0	0.0253	0.0272	0.0455	0.0168	0.0187	0.0169	0.0235	0.0294
chr1_33013233_A_G	AK2	MISSENSE	p.I223T	0.00464743	0.547641	0.031746	0.1166	0.0084	0.1096	0.022	0.0866	0.014	0.0778	0.0215	0.0939	0.0097	0.1716	0.02	0.1493	0.0129	0.1644	0.0155	0.1145	0.0333	0.1036	0.011
chr17_21703201_G_A	KCNJ18	MISSENSE	p.E139K	0.034777	0.547641	0.0669553	0	0	0	0	0.0632	0.0281	0.0525	0.0312	0	0	0	0	0.1205	0.0308	0.0759	0.0376	0.1156	0.0385	0.0887	0.0356
chr7_139573219_A_T	HIPK2	MISSENSE	p.L1102H	0.0295456	0.547641	0.0720057	0	0	0	0	0	0	0	0	0	0	0.0909	0.0294	0	0	0.125	0.0235	0.0408	0.0189	0	0
chr20_63488386_A_C	EEF1A2	MISSENSE	p.V435G	0.0224055	0.547641	0.0720057	0	0	0	0	0	0	0	0	0	0	0	0	0.069	0.033	0.0893	0.0247	0.0225	0.0417	0	0
chr20_4869922_T_G	SLC23A2	MISSENSE	p.I412L	0.02411	0.547641	0.0720057	0	0	0	0	0	0	0	0	0	0	0	0	0.0536	0.0444	0.0506	0.0157	0.0833	0.045	0	0
chr2_74530322_T_G	HTRA2	MISSENSE	p.W106G	0.017691	0.547641	0.0720057	0	0	0	0	0	0	0	0	0	0	0	0	0.0536	0.0415	0.04	0.0425	0.0353	0.0441	0	0
chr17_78997412_T_G	CANT1	MISSENSE	p.T71P	0.019995	0.547641	0.0720057	0	0	0	0	0	0	0	0	0	0	0.0714	0.0348	0	0	0.058	0.0145	0	0	0.0317	0.0484
chr22_44916498_C_G	PHF21B	MISSENSE	p.A116P	0.0141699	0.547641	0.0449086	0	0	0	0	0.026	0.0222	0	0	0	0	0.0411	0.044	0	0	0.036	0.0246	0.04	0.0385	0.0215	0.0308
chr11_130198418_A_T	ST14	SPLICE_SITE	p.S524C	0.0193807	0.547641	0.0936926	0.019	0.0203	0	0	0.0519	0.0121	0.0267	0.0143	0	0	0.0323	0.0182	0.1176	0.0096	0.0811	0.0126	0.0798	0.0121	0.0144	0.0178
chr2_60461284_A_T	BCL11A	MISSENSE	p.L543Q	0.0369268	0.547641	0.0746392	0.0635	0.018	0	0	0	0	0	0	0	0	0.1136	0.0286	0	0	0.0746	0.0095	0.0759	0.0057	0.0361	0.0257
chr5_131988870_G_T	ACSL6	MISSENSE	p.S171Y	0.00267758	0.547641	0.0111594	0.0134	0.0197	0	0	0.0149	0.0175	0	0	0	0	0.0357	0.0094	0.028	0.0127	0.0128	0.0216	0.0267	0.028	0.016	0.0338
chr17_74842788_A_C	GRIN2C	MISSENSE	p.L1117V	0.0182235	0.547641	0.0720057	0	0	0	0	0	0	0	0	0	0	0	0	0.0351	0.0379	0.04	0.0431	0.0319	0.0364	0	0
chr17_31169898_G_T	NF1	NONSENSE	p.E163*	0.0218576	0.547641	0.0720057	0	0	0	0	0	0	0	0	0	0	0	0	0.07	0.0261	0.0547	0.0381	0	0	0.0134	0.0448
chr1_20354256_A_T	VWA5B1	MISSENSE	p.Y1219F	0.0125649	0.547641	0.0449086	0	0	0.0208	0.0128	0	0	0	0	0	0	0.0294	0.0192	0.0526	0.0281	0.0405	0.0199	0	0	0.0185	0.0227
chr10_73498901_A_T	USP54	MISSENSE	p.S1595T	0.0311701	0.547641	0.0720057	0	0	0	0	0	0	0	0	0	0	0.0577	0.0149	0	0	0.0992	0.0248	0.0345	0.0207	0	0
chr22_44916458_T_G	PHF21B	MISSENSE	p.Q129P	0.0201496	0.547641	0.0906884	0.0439	0.0177	0.0444	0.0283	0	0	0	0	0	0	0.0617	0.0165	0.0341	0.0331	0.0569	0.023	0.0132	0.038	0.0382	0.0265
chr14_73251772_A_T	PAPLN	MISSENSE	p.E233V	0.020391	0.547641	0.0720057	0	0	0	0	0	0	0	0	0	0	0.0667	0.0158	0	0	0.0317	0.032	0	0	0.0367	0.0217
chr16_2179761_T_G	CASKIN1	MISSENSE	p.T1203P	0.0328621	0.547641	0.0720057	0	0	0	0	0	0	0	0	0	0	0	0	0.029	0.0191	0.0455	0.0276	0.0787	0.0397	0	0
chr15_74202237_A_T	STRA6	MISSENSE	p.S11T	0.00262882	0.547641	0.0253699	0	0	0	0	0	0	0	0	0	0	0.0244	0.0108	0.0195	0.0131	0	0	0.0116	0.0143	0.0079	0.0284
chr11_66315094_A_T	CD248	MISSENSE	p.I645N	0.00701345	0.547641	0.0344536	0	0	0.0195	0.0236	0	0	0.0139	0.0075	0	0	0.0328	0.0107	0.0432	0.0097	0.0453	0.0131	0.0277	0.014	0.0125	0.0125
chr1_10647955_T_G	CASZ1	MISSENSE	p.T1115P	0.010677	0.547641	0.0361451	0.0194	0.0149	0	0	0.0179	0.02	0.0207	0.0282	0	0	0.0405	0.0227	0.0609	0.0172	0.0231	0.0243	0.0123	0.0455	0.0167	0.0246
chr1_18291986_A_T	IGSF21	SPLICE_SITE	p.R102W	0.0136677	0.547641	0.031746	0	0	0.0278	0.0114	0.0392	0.0086	0.0126	0.0097	0.0256	0.0135	0.0577	0.0243	0.0847	0.017	0.0391	0.0073	0.0311	0.0136	0.0299	0.0263
chr3_47577560_T_G	CSPG5	MISSENSE	p.T156P	0.022223	0.547641	0.0720057	0	0	0	0	0	0	0	0	0	0	0.0435	0.0412	0	0	0.0215	0.0493	0.022	0.0292	0	0
chr3_185192966_C_A	EHHADH	NONSENSE	p.G382*	0.0245012	0.547641	0.031746	0	0	0.0263	0.0396	0.0464	0.0378	0.0401	0.0499	0.0183	0.0294	0.0538	0.0411	0.0391	0.0459	0.0764	0.0495	0.0648	0.0367	0.0723	0.0125
chr8_31032674_A_T	PURG	MISSENSE	p.S37T	0.00409969	0.547641	0.0253699	0	0	0	0	0	0	0	0	0	0	0.0253	0.0223	0.0144	0.0115	0.0122	0.0173	0.0252	0.0056	0	0
chr19_3203817_T_G	NCLN	MISSENSE	p.W288G	0.00777115	0.547641	0.0344536	0	0	0	0	0.0288	0.0072	0.01	0.0056	0	0	0.0291	0.0137	0.0119	0.0118	0.0356	0.0251	0.0077	0.0208	0.0109	0.0296
chr3_119740568_A_C	MAATS1	MISSENSE	p.K518T	0.025293	0.547641	0.0720057	0	0	0	0	0	0	0	0	0	0	0.0294	0.0282	0	0	0.0594	0.0317	0.0261	0.0265	0	0
chr7_89333853_G_T	ZNF804B	MISSENSE	p.V291F	0.0169093	0.547641	0.00793651	0	0	0.0217	0.0316	0.0169	0.0331	0.0192	0.03	0.0312	0.0183	0.0442	0.0329	0.055	0.0458	0.0365	0.0303	0.0286	0.0265	0.0292	0.0347
chr12_120093090_A_C	BICDL1	MISSENSE	p.S551R	0.0225817	0.547641	0.0720057	0	0	0	0	0	0	0	0	0	0	0	0	0.0377	0.0263	0.0441	0.0244	0.0256	0.0179	0	0
chr15_42142560_A_C	PLA2G4F	MISSENSE	p.V766G	0.0238259	0.547641	0.0720057	0	0	0	0	0	0	0	0	0	0	0	0	0.0645	0.0116	0.0426	0.0083	0.038	0.0107	0	0
chr7_1236531_A_C	UNCX	MISSENSE	p.T384P	0.0476324	0.547641	0.118797	0	0	0	0	0	0	0.0222	0.0342	0	0	0.037	0.023	0.0694	0.0484	0.0189	0.0227	0	0	0.0198	0.0312
chr6_107634478_A_C	SOBP	MISSENSE	p.H545P	0.031025	0.547641	0.0720057	0	0	0	0	0	0	0	0	0	0	0	0	0.0294	0.0461	0.0248	0.046	0	0	0.0094	0.023
chr2_86790526_A_T	CD8A	MISSENSE	p.F69I	0.00847122	0.547641	0.0253699	0	0	0	0	0	0	0	0	0	0	0.023	0.0226	0	0	0.0104	0.0052	0.012	0.0135	0.0103	0.0217
chr7_100111983_A_T	TAF6	MISSENSE	p.I283N	0.00867453	0.547641	0.0449086	0	0	0	0	0.0068	0.0067	0	0	0	0	0.0213	0.0141	0	0	0.0351	0.0073	0.0195	0.0082	0.0143	0.012
chr20_37067033_C_A	RBL1	MISSENSE	p.M215I	0.019065	0.547641	0.0449086	0	0	0	0	0	0	0.0165	0.0118	0	0	0	0	0.0133	0.0167	0.0516	0.0081	0.0415	0.007	0.0204	0.0138
chr13_57633754_T_G	PCDH17	MISSENSE	p.L403R	0.0195735	0.547641	0.0660753	0	0	0	0	0.0123	0.0103	0.013	0.0096	0	0	0.0492	0.0095	0	0	0.0412	0.0079	0.0234	0.0149	0.014	0.0268
chr12_85047330_G_T	LRRIQ1	NONSENSE	p.E180*	0.0216053	0.547641	0.0720057	0	0	0	0	0	0	0	0	0	0	0	0	0.0326	0.02	0.0147	0.0265	0.0216	0.0283	0	0
chr17_67911084_G_T	BPTF	MISSENSE	p.R1054I	0.0320609	0.547641	0.0936926	0	0	0.0265	0.0119	0.027	0.0468	0.0141	0.0269	0	0	0.0263	0.0266	0.0275	0.035	0.0482	0.028	0.0429	0.0109	0.0333	0.034
chr19_5719818_T_G	LONP1	MISSENSE	p.E105D	0.0324529	0.547641	0.0720057	0	0	0	0	0	0	0	0	0	0	0	0	0.0377	0.0088	0.027	0.0128	0.0615	0.0214	0	0
chr11_66853367_A_T	PC	MISSENSE	p.L462Q	0.0362244	0.547641	0.0720057	0	0	0	0	0	0	0	0	0	0	0	0	0.0244	0.0437	0.0118	0.0149	0.044	0.0309	0	0
chr16_30967033_A_T	SETD1A	MISSENSE	p.R885S	0.0173134	0.547641	0.0344536	0	0	0	0	0.0172	0.0166	0.0175	0.013	0	0	0.0196	0.0239	0.0183	0.0235	0.0121	0.0064	0.032	0.0242	0.0072	0.0267
chr19_1619452_A_T	TCF3	MISSENSE	p.L397Q	0.0216905	0.547641	0.0720057	0	0	0	0	0	0	0	0	0	0	0	0	0.0244	0.0198	0.0213	0.02	0.0263	0.0192	0	0
chr2_106194213_A_C	UXS1	MISSENSE	p.V10G	0.0237722	0.547641	0.0720057	0	0	0	0	0	0	0	0	0	0	0	0	0.0299	0.0196	0.0242	0.0292	0.0146	0.0214	0	0
chr10_88732232_G_T	LIPK	MISSENSE	p.E159D	0.0264483	0.547641	0.0720057	0	0	0	0	0	0	0	0	0	0	0.0377	0.0135	0	0	0.0208	0.039	0.0135	0.0199	0	0
chr19_58279122_T_G	ZNF8	MISSENSE	p.V14G	0.030292	0.547641	0.0720057	0	0	0	0	0	0	0	0	0	0	0.0488	0.0173	0	0	0	0	0.0175	0.0212	0.0164	0.0202
chr2_26479347_A_T	OTOF	MISSENSE	p.C711S	0.0238346	0.547641	0.0720057	0	0	0	0	0	0	0	0	0	0	0	0	0.0357	0.0094	0.0165	0.0191	0.0229	0.0164	0	0
chr3_129464713_G_T	IFT122	MISSENSE	p.E216D	0.0378112	0.547641	0.0720057	0	0	0	0	0	0	0	0	0	0	0	0	0.0282	0.0115	0	0	0.021	0.0068	0.0459	0.0211
chrX_72131135_A_C	RTL5	MISSENSE	p.S136A	0.041033	0.547641	0.0720057	0	0	0	0	0	0	0	0	0	0	0.0426	0.0294	0	0	0.037	0.0092	0.0192	0.0056	0	0
chr11_9832249_G_T	SBF2	MISSENSE	p.F1209L	0.0431386	0.547641	0.0669553	0	0	0	0	0.0095	0.0183	0.024	0.0152	0	0	0.0417	0.0127	0.02	0.0275	0	0	0.0225	0.0186	0.0573	0.0159
chr7_21773881_G_T	DNAH11	MISSENSE	p.S3073I	0.0209168	0.547641	0.0449086	0	0	0	0	0.0079	0.0159	0	0	0	0	0.0144	0.022	0	0	0.0179	0.0133	0.0116	0.0191	0.0121	0.0171
chr3_64533251_A_T	ADAMTS9	MISSENSE	p.L1878H	0.0259363	0.547641	0.0720057	0	0	0	0	0	0	0	0	0	0	0	0	0.0198	0.0113	0.0275	0.0127	0.0333	0.0124	0	0
chr12_121814899_A_T	SETD1B	MISSENSE	p.E895V	0.0269929	0.547641	0.0720057	0	0	0	0	0	0	0	0	0	0	0	0	0.0333	0.0125	0.0247	0.0111	0.0211	0.0099	0	0
chr14_96547805_C_A	PAPOLA	MISSENSE	p.Q470K	0.0336418	0.547641	0.0720057	0	0	0	0	0	0	0	0	0	0	0	0	0.0367	0.0214	0.012	0.0254	0.0139	0.0142	0	0
chr16_1998984_T_G	ZNF598	MISSENSE	p.T731P	0.0421813	0.547641	0.0720057	0	0	0	0	0	0	0	0	0	0	0.05	0.0143	0	0	0	0	0.0196	0.0102	0.0154	0.0142
chr11_108491154_G_T	POGLUT3	MISSENSE	p.F72L	0.0256526	0.547641	0.0746392	0	0	0	0	0.0128	0.0074	0	0	0	0	0	0	0.0233	0.0138	0.0122	0.0199	0.0081	0.009	0.0219	0.0097
chr19_7606392_C_G	CAMSAP3	SPLICE_SITE	p.T175R	0.0269276	0.547641	0.0720057	0	0	0	0	0	0	0	0	0	0	0	0	0.022	0.0085	0	0	0.0169	0.0202	0.0189	0.0138
chr6_105159777_G_T	POPDC3	MISSENSE	p.F176L	0.0270019	0.547641	0.0720057	0	0	0	0	0	0	0	0	0	0	0	0	0	0	0.0069	0.029	0.0085	0.027	0.0067	0.0226
chr20_46350452_T_G	SLC35C2	MISSENSE	p.Q347P	0.0292293	0.547641	0.0746392	0	0	0	0	0	0	0.0124	0.0143	0	0	0	0	0.0177	0.0092	0.0114	0.0149	0.0118	0.0261	0.0163	0.0253
chr17_9905168_T_G	RCVRN	MISSENSE	p.K5Q	0.0298531	0.547641	0.0746392	0	0	0	0	0.0064	0.014	0	0	0	0	0.0291	0.0113	0.0252	0.0097	0.0112	0.0103	0	0	0.007	0.0132
chr1_150961038_A_T	SETDB1	MISSENSE	p.E992D	0.0301578	0.547641	0.0720057	0	0	0	0	0	0	0	0	0	0	0.0312	0.0122	0.0171	0.0103	0.0215	0.0108	0	0	0	0
chr19_49596342_T_G	PRR12	MISSENSE	p.D669E	0.0321211	0.547641	0.0720057	0	0	0	0	0	0	0	0	0	0	0	0	0.0235	0.0073	0	0	0.0167	0.0118	0.0215	0.0268
chr2_135829647_C_A	LCT	MISSENSE	p.L250F	0.032217	0.547641	0.0720057	0	0	0	0	0	0	0	0	0	0	0	0	0.016	0.0161	0.0212	0.0276	0.011	0.0167	0	0
chr4_13484150_T_G	RAB28	START_CODON_SNP	p.M1L	0.0348248	0.547641	0.0720057	0	0	0	0	0	0	0	0	0	0	0	0	0.0253	0.0062	0.0263	0.0129	0.0167	0.0052	0	0
chr16_24791029_A_C	TNRC6A	MISSENSE	p.K796T	0.0425715	0.547641	0.0720057	0	0	0	0	0	0	0	0	0	0	0.0225	0.0197	0.0146	0.0172	0.0093	0.0084	0	0	0	0
chr17_75502147_A_C	CASKIN2	MISSENSE	p.V976G	0.0434561	0.547641	0.0952381	0.0312	0.024	0.0213	0.0246	0.0524	0.0196	0.0273	0.0204	0.0274	0.0221	0.0563	0.0122	0.0375	0.0135	0.0571	0.0345	0.0325	0.034	0.0517	0.035
chr9_122214380_T_G	LHX6	MISSENSE	p.N13T	0.0145556	0.547641	0.0253699	0	0	0	0	0	0	0	0	0	0	0	0	0.0145	0.0055	0.0078	0.0059	0.0068	0.0081	0.009	0.0079
chr3_126118067_A_T	ALDH1L1	MISSENSE	p.H650Q	0.0386235	0.547641	0.0720057	0	0	0	0	0	0	0	0	0	0	0.018	0.0092	0	0	0.0136	0.0068	0.0257	0.0115	0	0
chr1_232036825_A_C	DISC1	MISSENSE	p.Q853H	0.0450851	0.547641	0.118797	0	0	0	0	0.0093	0.0144	0	0	0	0	0.0174	0.0132	0	0	0.0074	0.0119	0.0064	0.016	0.024	0.0124
chr3_38581089_T_G	SCN5A	MISSENSE	p.K1024Q	0.0486186	0.547641	0.0669553	0	0	0.0072	0.0094	0	0	0.0054	0.0088	0	0	0.0248	0.0092	0.0142	0.0075	0.0248	0.0107	0.0101	0.0096	0	0
chr4_87981526_G_T	SPP1	MISSENSE	p.D76Y	0.039815	0.547641	0.0720057	0	0	0	0	0	0	0	0	0	0	0	0	0.0149	0.0088	0	0	0.008	0.0124	0.0132	0.0144
chr17_75502131_A_C	CASKIN2	MISSENSE	p.D981E	0.0430722	0.547641	0.0720057	0	0	0	0	0	0	0	0	0	0	0	0	0.0194	0.0087	0.0116	0.0112	0.0112	0.0075	0	0
chr16_85100223_C_A	FAM92B	MISSENSE	p.M223I	0.045821	0.547641	0.0720057	0	0	0	0	0	0	0	0	0	0	0	0	0.0146	0.0119	0.0114	0.0098	0.0118	0.0064	0	0
chr7_149282275_T_G	ZNF783	MISSENSE	p.F525V	0.0464669	0.547641	0.0720057	0	0	0	0	0	0	0	0	0	0	0	0	0.0164	0.0053	0.0168	0.0142	0.0057	0.012	0	0
Supplementary Table 4a: CHIP variants with increased VAFs in POST- as compared to PRE-NACT in the PR group (cfDNA amd WBC VAFs)

## Sheet: b
id	gene	variantClassification	proteinChange	Limma_pval	adj_Limma_p	Wilcox_pval	PR2_pre_cfDNA	PR2_pre_WBC	PR3_pre_cfDNA	PR3_pre_WBC	PR5_pre_cfDNA	PR5_pre_WBC	PR6_pre_cfDNA	PR6_pre_WBC	PR10_pre_cfDNA	PR10_pre_WBC	PR2_post_cfDNA	PR2_post_WBC	PR3_post_cfDNA	PR3_post_WBC	PR5_post_cfDNA	PR5_post_WBC	PR6_post_cfDNA	PR6_post_WBC	PR10_post_cfDNA	PR10_post_WBC
chr17_39492765_G_T	CDK12	MISSENSE	p.R708L	5.78183e-06	0.102333	0.00970079	0	0	0	0	0	0	0.0526	0.0259	0	0	0.15	0.0446	0.1429	0.019	0.0938	0.0225	0.1471	0.0168	0.1817	0.0227
chrX_155027054_T_G	FUNDC2	MISSENSE	p.M39R	0.00131707	0.517695	0.0253699	0	0	0	0	0	0	0	0	0	0	0	0	0.1026	0.0171	0.1111	0.0219	0.0833	0.0485	0.1154	0.0217
chr19_6433593_T_G	SLC25A41	MISSENSE	p.Q34P	0.000852018	0.517695	0.0119252	0.0476	0.0444	0	0	0.0353	0.0319	0.0391	0.0204	0	0	0.1064	0.0364	0.0714	0.0227	0.102	0.0204	0.05	0.0159	0.1053	0.029
chr19_6433573_A_T	SLC25A41	MISSENSE	p.S41T	0.00926016	0.517695	0.0449086	0	0	0	0	0	0	0.0417	0.0141	0	0	0.0625	0.0202	0.1333	0.016	0	0	0.0882	0.0169	0.0875	0.0328
chr7_77355397_C_A	GSAP	MISSENSE	p.C385F	0.0200962	0.517695	0.0746392	0	0	0	0	0	0	0	0	0.0265	0.0449	0	0	0.0748	0.0465	0.0977	0.0247	0.1326	0.0474	0.0227	0.0291
chr1_33013233_A_G	AK2	MISSENSE	p.I223T	0.00883013	0.517695	0.0555556	0.1166	0.0084	0.1096	0.022	0.0866	0.014	0.0778	0.0215	0.0939	0.0097	0.1716	0.02	0.1493	0.0129	0.1644	0.0155	0.1145	0.0333	0.1036	0.011
chr2_111858311_C_G	ANAPC1	MISSENSE	p.Q451H	0.0217662	0.517695	0.0720057	0	0	0	0	0	0	0	0	0	0	0.0778	0.0223	0	0	0.1063	0.0219	0	0	0.0818	0.0161
chr17_21703201_G_A	KCNJ18	MISSENSE	p.E139K	0.0317098	0.517695	0.0669553	0	0	0	0	0.0632	0.0281	0.0525	0.0312	0	0	0	0	0.1205	0.0308	0.0759	0.0376	0.1156	0.0385	0.0887	0.0356
chr3_185192966_C_A	EHHADH	NONSENSE	p.G382*	0.00400721	0.517695	0.031746	0	0	0.0263	0.0396	0.0464	0.0378	0.0401	0.0499	0.0183	0.0294	0.0538	0.0411	0.0391	0.0459	0.0764	0.0495	0.0648	0.0367	0.0723	0.0125
chr17_82091477_C_G	FASN	MISSENSE	p.A413P	0.0172867	0.517695	0.0570079	0	0	0	0	0.064	0.0188	0.0323	0.0186	0	0	0.0667	0.0184	0.0862	0.024	0.026	0.0433	0.0816	0.0157	0.0488	0.0183
chr4_55115341_G_T	KDR	MISSENSE	p.N143K	0.0358349	0.517695	0.0720057	0	0	0	0	0	0	0	0	0	0	0	0	0.0968	0.0476	0	0	0.0435	0.0455	0.1148	0.0323
chrX_118649100_G_T	DOCK11	MISSENSE	p.R1518S	0.0441346	0.517695	0.118797	0.0818	0.0225	0	0	0	0	0	0	0	0	0.125	0.0303	0.0574	0.0375	0.0788	0.0345	0	0	0.0867	0.016
chr7_139573219_A_T	HIPK2	MISSENSE	p.L1102H	0.0410774	0.517695	0.0720057	0	0	0	0	0	0	0	0	0	0	0.0909	0.0294	0	0	0.125	0.0235	0.0408	0.0189	0	0
chr11_130198418_A_T	ST14	SPLICE_SITE	p.S524C	0.033045	0.517695	0.0936926	0.019	0.0203	0	0	0.0519	0.0121	0.0267	0.0143	0	0	0.0323	0.0182	0.1176	0.0096	0.0811	0.0126	0.0798	0.0121	0.0144	0.0178
chr11_66315094_A_T	CD248	MISSENSE	p.I645N	0.00286712	0.517695	0.0344536	0	0	0.0195	0.0236	0	0	0.0139	0.0075	0	0	0.0328	0.0107	0.0432	0.0097	0.0453	0.0131	0.0277	0.014	0.0125	0.0125
chr2_60461284_A_T	BCL11A	MISSENSE	p.L543Q	0.0428436	0.517695	0.0746392	0.0635	0.018	0	0	0	0	0	0	0	0	0.1136	0.0286	0	0	0.0746	0.0095	0.0759	0.0057	0.0361	0.0257
chr20_4869922_T_G	SLC23A2	MISSENSE	p.I412L	0.0265653	0.517695	0.0720057	0	0	0	0	0	0	0	0	0	0	0	0	0.0536	0.0444	0.0506	0.0157	0.0833	0.045	0	0
chr14_21525213_A_C	SALL2	MISSENSE	p.V172G	0.0384131	0.517695	0.0952381	0.0568	0.0379	0	0	0.0827	0.0245	0.0341	0.0315	0.0354	0.0174	0.0635	0.0391	0.0686	0.0248	0.1233	0.0355	0.0788	0.0201	0.0621	0.037
chr10_73498901_A_T	USP54	MISSENSE	p.S1595T	0.0432797	0.517695	0.0720057	0	0	0	0	0	0	0	0	0	0	0.0577	0.0149	0	0	0.0992	0.0248	0.0345	0.0207	0	0
chr4_145902225_G_T	ZNF827	MISSENSE	p.S345Y	0.00630446	0.517695	0.0253699	0	0	0	0	0	0	0	0	0	0	0	0	0.0253	0.0272	0.0455	0.0168	0.0187	0.0169	0.0235	0.0294
chr17_78997412_T_G	CANT1	MISSENSE	p.T71P	0.0319569	0.517695	0.0720057	0	0	0	0	0	0	0	0	0	0	0.0714	0.0348	0	0	0.058	0.0145	0	0	0.0317	0.0484
chr17_67911084_G_T	BPTF	MISSENSE	p.R1054I	0.0076369	0.517695	0.0361451	0	0	0.0265	0.0119	0.027	0.0468	0.0141	0.0269	0	0	0.0263	0.0266	0.0275	0.035	0.0482	0.028	0.0429	0.0109	0.0333	0.034
chr20_63488386_A_C	EEF1A2	MISSENSE	p.V435G	0.0492465	0.517695	0.0720057	0	0	0	0	0	0	0	0	0	0	0	0	0.069	0.033	0.0893	0.0247	0.0225	0.0417	0	0
chr15_42142560_A_C	PLA2G4F	MISSENSE	p.V766G	0.0272283	0.517695	0.0720057	0	0	0	0	0	0	0	0	0	0	0	0	0.0645	0.0116	0.0426	0.0083	0.038	0.0107	0	0
chr5_131988870_G_T	ACSL6	MISSENSE	p.S171Y	0.004644	0.517695	0.0344536	0.0134	0.0197	0	0	0.0149	0.0175	0	0	0	0	0.0357	0.0094	0.028	0.0127	0.0128	0.0216	0.0267	0.028	0.016	0.0338
chr7_89333853_G_T	ZNF804B	MISSENSE	p.V291F	0.0086208	0.517695	0.031746	0	0	0.0217	0.0316	0.0169	0.0331	0.0192	0.03	0.0312	0.0183	0.0442	0.0329	0.055	0.0458	0.0365	0.0303	0.0286	0.0265	0.0292	0.0347
chr2_74530322_T_G	HTRA2	MISSENSE	p.W106G	0.0244077	0.517695	0.0720057	0	0	0	0	0	0	0	0	0	0	0	0	0.0536	0.0415	0.04	0.0425	0.0353	0.0441	0	0
chr1_18291986_A_T	IGSF21	SPLICE_SITE	p.R102W	0.0309644	0.517695	0.0555556	0	0	0.0278	0.0114	0.0392	0.0086	0.0126	0.0097	0.0256	0.0135	0.0577	0.0243	0.0847	0.017	0.0391	0.0073	0.0311	0.0136	0.0299	0.0263
chr16_2179761_T_G	CASKIN1	MISSENSE	p.T1203P	0.0419326	0.517695	0.0720057	0	0	0	0	0	0	0	0	0	0	0	0	0.029	0.0191	0.0455	0.0276	0.0787	0.0397	0	0
chr1_20354256_A_T	VWA5B1	MISSENSE	p.Y1219F	0.0220623	0.517695	0.0746392	0	0	0.0208	0.0128	0	0	0	0	0	0	0.0294	0.0192	0.0526	0.0281	0.0405	0.0199	0	0	0.0185	0.0227
chr14_73251772_A_T	PAPLN	MISSENSE	p.E233V	0.035661	0.517695	0.0720057	0	0	0	0	0	0	0	0	0	0	0.0667	0.0158	0	0	0.0317	0.032	0	0	0.0367	0.0217
chr17_43953188_A_C	PYY	SPLICE_SITE	p.Y64D	0.0386962	0.517695	0.015873	0	0	0.0179	0.014	0.0148	0.0118	0.019	0.0097	0.0268	0.0333	0.0909	0.0162	0.0446	0.0086	0.0309	0.0067	0.0229	0.0219	0.0279	0.0114
chr20_60012597_A_T	CDH26	MISSENSE	p.E789V	0.00489478	0.517695	0.0344536	0	0	0	0	0.0113	0.013	0	0	0.0162	0.0285	0.028	0.0206	0.0235	0.0136	0.0289	0.0059	0.0173	0.0089	0.011	0.0067
chr22_44916498_C_G	PHF21B	MISSENSE	p.A116P	0.0224549	0.517695	0.0746392	0	0	0	0	0.026	0.0222	0	0	0	0	0.0411	0.044	0	0	0.036	0.0246	0.04	0.0385	0.0215	0.0308
chr17_74842788_A_C	GRIN2C	MISSENSE	p.L1117V	0.0221123	0.517695	0.0720057	0	0	0	0	0	0	0	0	0	0	0	0	0.0351	0.0379	0.04	0.0431	0.0319	0.0364	0	0
chr19_5719818_T_G	LONP1	MISSENSE	p.E105D	0.0358387	0.517695	0.0720057	0	0	0	0	0	0	0	0	0	0	0	0	0.0377	0.0088	0.027	0.0128	0.0615	0.0214	0	0
chr8_31032674_A_T	PURG	MISSENSE	p.S37T	0.00577552	0.517695	0.0253699	0	0	0	0	0	0	0	0	0	0	0.0253	0.0223	0.0144	0.0115	0.0122	0.0173	0.0252	0.0056	0	0
chr7_100111983_A_T	TAF6	MISSENSE	p.I283N	0.0109367	0.517695	0.0449086	0	0	0	0	0.0068	0.0067	0	0	0	0	0.0213	0.0141	0	0	0.0351	0.0073	0.0195	0.0082	0.0143	0.012
chr12_120093090_A_C	BICDL1	MISSENSE	p.S551R	0.0267678	0.517695	0.0720057	0	0	0	0	0	0	0	0	0	0	0	0	0.0377	0.0263	0.0441	0.0244	0.0256	0.0179	0	0
chr20_37067033_C_A	RBL1	MISSENSE	p.M215I	0.0322994	0.517695	0.0746392	0	0	0	0	0	0	0.0165	0.0118	0	0	0	0	0.0133	0.0167	0.0516	0.0081	0.0415	0.007	0.0204	0.0138
chr3_119740568_A_C	MAATS1	MISSENSE	p.K518T	0.0413004	0.517695	0.0720057	0	0	0	0	0	0	0	0	0	0	0.0294	0.0282	0	0	0.0594	0.0317	0.0261	0.0265	0	0
chr1_248061331_A_G	OR2L3	MISSENSE	p.Y217C	0.00399828	0.517695	0.0200082	0.0083	0.0132	0	0	0	0	0.0112	0.0139	0	0	0.0141	0.0093	0.0092	0.0106	0.0155	0.0055	0.0202	0.0075	0.0194	0.0125
chrX_72131135_A_C	RTL5	MISSENSE	p.S136A	0.0333305	0.517695	0.0720057	0	0	0	0	0	0	0	0	0	0	0.0426	0.0294	0	0	0.037	0.0092	0.0192	0.0056	0	0
chr13_57633754_T_G	PCDH17	MISSENSE	p.L403R	0.0357292	0.517695	0.0669553	0	0	0	0	0.0123	0.0103	0.013	0.0096	0	0	0.0492	0.0095	0	0	0.0412	0.0079	0.0234	0.0149	0.014	0.0268
chr3_129464713_G_T	IFT122	MISSENSE	p.E216D	0.0359515	0.517695	0.0720057	0	0	0	0	0	0	0	0	0	0	0	0	0.0282	0.0115	0	0	0.021	0.0068	0.0459	0.0211
chr15_74202237_A_T	STRA6	MISSENSE	p.S11T	0.0111508	0.517695	0.0253699	0	0	0	0	0	0	0	0	0	0	0.0244	0.0108	0.0195	0.0131	0	0	0.0116	0.0143	0.0079	0.0284
chr12_121814899_A_T	SETD1B	MISSENSE	p.E895V	0.0275608	0.517695	0.0720057	0	0	0	0	0	0	0	0	0	0	0	0	0.0333	0.0125	0.0247	0.0111	0.0211	0.0099	0	0
chr3_64533251_A_T	ADAMTS9	MISSENSE	p.L1878H	0.0280228	0.517695	0.0720057	0	0	0	0	0	0	0	0	0	0	0	0	0.0198	0.0113	0.0275	0.0127	0.0333	0.0124	0	0
chr3_47577560_T_G	CSPG5	MISSENSE	p.T156P	0.0388514	0.517695	0.0720057	0	0	0	0	0	0	0	0	0	0	0.0435	0.0412	0	0	0.0215	0.0493	0.022	0.0292	0	0
chr2_86790526_A_T	CD8A	MISSENSE	p.F69I	0.0108943	0.517695	0.0253699	0	0	0	0	0	0	0	0	0	0	0.023	0.0226	0	0	0.0104	0.0052	0.012	0.0135	0.0103	0.0217
chr19_1619452_A_T	TCF3	MISSENSE	p.L397Q	0.0245028	0.517695	0.0720057	0	0	0	0	0	0	0	0	0	0	0	0	0.0244	0.0198	0.0213	0.02	0.0263	0.0192	0	0
chr5_33452400_T_G	TARS1	MISSENSE	p.I130S	0.0290963	0.517695	0.015873	0.0189	0.0407	0.0114	0.0089	0.0175	0.0121	0.0085	0.0346	0	0	0.0215	0.0329	0.0226	0.0179	0.0208	0.0343	0.0185	0.034	0.0484	0.0396
chr2_26479347_A_T	OTOF	MISSENSE	p.C711S	0.0367754	0.517695	0.0720057	0	0	0	0	0	0	0	0	0	0	0	0	0.0357	0.0094	0.0165	0.0191	0.0229	0.0164	0	0
chr3_38581089_T_G	SCN5A	MISSENSE	p.K1024Q	0.0243466	0.517695	0.0660753	0	0	0.0072	0.0094	0	0	0.0054	0.0088	0	0	0.0248	0.0092	0.0142	0.0075	0.0248	0.0107	0.0101	0.0096	0	0
chr19_49596342_T_G	PRR12	MISSENSE	p.D669E	0.027786	0.517695	0.0720057	0	0	0	0	0	0	0	0	0	0	0	0	0.0235	0.0073	0	0	0.0167	0.0118	0.0215	0.0268
chr4_13484150_T_G	RAB28	START_CODON_SNP	p.M1L	0.0287229	0.517695	0.0720057	0	0	0	0	0	0	0	0	0	0	0	0	0.0253	0.0062	0.0263	0.0129	0.0167	0.0052	0	0
chr17_9905168_T_G	RCVRN	MISSENSE	p.K5Q	0.0293809	0.517695	0.0449086	0	0	0	0	0.0064	0.014	0	0	0	0	0.0291	0.0113	0.0252	0.0097	0.0112	0.0103	0	0	0.007	0.0132
chr1_150961038_A_T	SETDB1	MISSENSE	p.E992D	0.0322934	0.517695	0.0720057	0	0	0	0	0	0	0	0	0	0	0.0312	0.0122	0.0171	0.0103	0.0215	0.0108	0	0	0	0
chr2_106194213_A_C	UXS1	MISSENSE	p.V10G	0.0341192	0.517695	0.0720057	0	0	0	0	0	0	0	0	0	0	0	0	0.0299	0.0196	0.0242	0.0292	0.0146	0.0214	0	0
chr12_85047330_G_T	LRRIQ1	NONSENSE	p.E180*	0.0378971	0.517695	0.0720057	0	0	0	0	0	0	0	0	0	0	0	0	0.0326	0.02	0.0147	0.0265	0.0216	0.0283	0	0
chr17_75502147_A_C	CASKIN2	MISSENSE	p.V976G	0.0469064	0.517695	0.0555556	0.0312	0.024	0.0213	0.0246	0.0524	0.0196	0.0273	0.0204	0.0274	0.0221	0.0563	0.0122	0.0375	0.0135	0.0571	0.0345	0.0325	0.034	0.0517	0.035
chr7_21773881_G_T	DNAH11	MISSENSE	p.S3073I	0.0173432	0.517695	0.0449086	0	0	0	0	0.0079	0.0159	0	0	0	0	0.0144	0.022	0	0	0.0179	0.0133	0.0116	0.0191	0.0121	0.0171
chr19_7606392_C_G	CAMSAP3	SPLICE_SITE	p.T175R	0.0277583	0.517695	0.0720057	0	0	0	0	0	0	0	0	0	0	0	0	0.022	0.0085	0	0	0.0169	0.0202	0.0189	0.0138
chr1_21609585_A_C	RAP1GAP	MISSENSE	p.V354G	0.0325039	0.517695	0.0746392	0	0	0	0	0.0129	0.0272	0	0	0	0	0.0186	0.0067	0.0263	0.0059	0.0102	0.0119	0.0169	0.0171	0	0
chr6_107634478_A_C	SOBP	MISSENSE	p.H545P	0.0477281	0.517695	0.0720057	0	0	0	0	0	0	0	0	0	0	0	0	0.0294	0.0461	0.0248	0.046	0	0	0.0094	0.023
chr10_88732232_G_T	LIPK	MISSENSE	p.E159D	0.0484738	0.517695	0.0720057	0	0	0	0	0	0	0	0	0	0	0.0377	0.0135	0	0	0.0208	0.039	0.0135	0.0199	0	0
chr3_126118067_A_T	ALDH1L1	MISSENSE	p.H650Q	0.035617	0.517695	0.0720057	0	0	0	0	0	0	0	0	0	0	0.018	0.0092	0	0	0.0136	0.0068	0.0257	0.0115	0	0
chr9_122214380_T_G	LHX6	MISSENSE	p.N13T	0.0144937	0.517695	0.0253699	0	0	0	0	0	0	0	0	0	0	0	0	0.0145	0.0055	0.0078	0.0059	0.0068	0.0081	0.009	0.0079
chr2_135829647_C_A	LCT	MISSENSE	p.L250F	0.0389344	0.517695	0.0720057	0	0	0	0	0	0	0	0	0	0	0	0	0.016	0.0161	0.0212	0.0276	0.011	0.0167	0	0
chr20_46350452_T_G	SLC35C2	MISSENSE	p.Q347P	0.0417895	0.517695	0.118797	0	0	0	0	0	0	0.0124	0.0143	0	0	0	0	0.0177	0.0092	0.0114	0.0149	0.0118	0.0261	0.0163	0.0253
chr11_108491154_G_T	POGLUT3	MISSENSE	p.F72L	0.0492698	0.517695	0.118797	0	0	0	0	0.0128	0.0074	0	0	0	0	0	0	0.0233	0.0138	0.0122	0.0199	0.0081	0.009	0.0219	0.0097
chr16_85100223_C_A	FAM92B	MISSENSE	p.M223I	0.0386999	0.517695	0.0720057	0	0	0	0	0	0	0	0	0	0	0	0	0.0146	0.0119	0.0114	0.0098	0.0118	0.0064	0	0
chr11_129942533_C_A	PRDM10	MISSENSE	p.V287L	0.0388828	0.517695	0.0720057	0	0	0	0	0	0	0	0	0	0	0.0139	0.0078	0.0153	0.0068	0.0103	0.0065	0	0	0	0
chr1_6207459_A_T	RNF207	MISSENSE	p.D91V	0.0433062	0.517695	0.0720057	0	0	0	0	0	0	0	0	0	0	0	0	0.0139	0.016	0.0089	0	0.015	0.011	0	0
chr17_75502131_A_C	CASKIN2	MISSENSE	p.D981E	0.0433834	0.517695	0.0720057	0	0	0	0	0	0	0	0	0	0	0	0	0.0194	0.0087	0.0116	0.0112	0.0112	0.0075	0	0
chr12_121923706_C_A	WDR66	MISSENSE	p.Q155K	0.0471471	0.517695	0.0720057	0	0	0	0	0	0	0	0	0	0	0	0	0.0101	0.0066	0	0	0.0106	0.007	0.0178	0.0219
chr16_24791029_A_C	TNRC6A	MISSENSE	p.K796T	0.0481462	0.517695	0.0720057	0	0	0	0	0	0	0	0	0	0	0.0225	0.0197	0.0146	0.0172	0.0093	0.0084	0	0	0	0
chr4_87981526_G_T	SPP1	MISSENSE	p.D76Y	0.0475247	0.517695	0.0720057	0	0	0	0	0	0	0	0	0	0	0	0	0.0149	0.0088	0	0	0.008	0.0124	0.0132	0.0144
chr1_54781370_A_C	TTC22	MISSENSE	p.V528G	0.0476256	0.517695	0.0720057	0	0	0	0	0	0	0	0	0	0	0	0	0.0146	0.0139	0.0109	0.0093	0.0088	0.0067	0	0
																									0.0171
Supplementary Table 4b: CHIP variants with increased VAFs in POST- as compared to PRE-NACT in the PR group (cfDNA VAFs)																									0
																									0.0088
																									0.0078
																									0.0054
																									0.0112
																									0.0275
																									0.0078
																									0.0285
																									0.0069
