# Supplementary material for: Longitudinal genomic profiling of chemotherapy-related CHIP variants in patients with ovarian cancer
Source: Front Oncol. 2025 Apr 29;15:1538446. doi: 10.3389/fonc.2025.1538446 (PMC12069037; doi:10.3389/fonc.2025.1538446)
Supplement: Supplementary Table 5 — (a) CHIP variations whose average VAFs in cfDNA and WBC DNA were higher in post-NACT samples than in pre-NACT samples, in the ER group; (b) CHIP variations whose VAFs in cfDNA were higher in post-NACT samples than in pre-NACT samples, in the ER group. [file Table5.xlsx]

## Sheet: a
id	gene	variantClassification	proteinChange	Limma_pval	adj_Limma_p	Wilcox_pval	ER1_pre_cfDNA	ER1_pre_WBC	ER6_pre_cfDNA	ER6_pre_WBC	ER7_pre_cfDNA	ER7_pre_WBC	ER8_pre_cfDNA	ER8_pre_WBC	ER1_post_cfDNA	ER1_post_WBC	ER6_post_cfDNA	ER6_post_WBC	ER7_post_cfDNA	ER7_post_WBC	ER8_post_cfDNA	ER8_post_WBC
chrX_153648228_A_C	DUSP9	MISSENSE	p.E92A	1.17061e-06	0.00817493	0.0210706	0	0	0	0	0	0	0	0	0.1613	0.0375	0.3	0.0282	0.2143	0.0256	0.2069	0.0244
chr7_680605_A_C	PRKAR1B	MISSENSE	p.V100G	1.32109e-07	0.00184517	0.0210706	0	0	0	0	0	0	0	0	0.1739	0.0382	0.121	0.0366	0.1795	0.0337	0.1224	0.0398
chr17_39492752_A_T	CDK12	SPLICE_SITE	p.I704F	0.00104444	0.606548	0.0265187	0.24	0.0222	0	0	0	0	0	0	0.3044	0.0275	0.2173	0.0492	0.32	0.0246	0.4167	0.0238
chr14_23386616_A_T	MYH6	MISSENSE	p.L1553Q	3.67286e-05	0.085498	0.0210706	0	0	0	0	0	0	0	0	0.0893	0.0391	0.0523	0.0286	0.1333	0.0353	0.0559	0.0417
chr19_6908743_G_T	ADGRE1	NONSENSE	p.E313*	5.98651e-06	0.0278712	0.0210706	0	0	0	0	0	0	0	0	0.0612	0.0263	0.0648	0.0274	0.0899	0.0241	0.0408	0.0225
chr11_66315166_A_T	CD248	MISSENSE	p.L621Q	5.73234e-05	0.114377	0.0210706	0	0	0	0	0	0	0	0	0.049	0.0478	0.0807	0.0324	0.0617	0.0476	0.0179	0.0292
chr2_109615981_A_T	SOWAHC	MISSENSE	p.R498W	7.51096e-05	0.131132	0.0210706	0	0	0	0	0	0	0	0	0.053	0.0314	0.0762	0.0202	0.0597	0.0264	0.0269	0.0122
chr9_101390728_G_T	MRPL50	MISSENSE	p.S72Y	0.000121796	0.182983	0.0210706	0	0	0	0	0	0	0	0	0.0962	0.0238	0.039	0.0147	0.0484	0.0328	0.0442	0.0205
chr1_22121293_A_C	WNT4	MISSENSE	p.F169C	0.00557594	0.606548	0.0689184	0	0	0	0	0	0	0	0	0.1724	0.0453	0.1475	0.0185	0.1163	0.0455	0	0
chr19_45280603_T_G	MARK4	MISSENSE	p.L382R	2.29402e-05	0.0640812	0.0210706	0	0	0	0	0	0	0	0	0.0446	0.0238	0.0308	0.0481	0.0207	0.0228	0.0255	0.0317
chr11_66315169_A_T	CD248	MISSENSE	p.L620H	0.00127016	0.606548	0.0210706	0	0	0	0	0	0	0	0	0.0316	0.0472	0.0607	0.0474	0.0366	0.0206	0.0083	0.0174
chr3_185672555_A_T	IGF2BP2	MISSENSE	p.Y396N	0.00370006	0.606548	0.029401	0.04	0.0241	0.0588	0.0374	0	0	0	0	0.1081	0.0231	0.101	0.02	0.0769	0.0216	0.0986	0.0303
chr14_75046964_C_A	MLH3	NONSENSE	p.E898*	0.00123376	0.606548	0.0265187	0	0	0	0	0	0	0.0355	0.0265	0.0337	0.0466	0.0413	0.0444	0.0244	0.0407	0.0503	0.0366
chr1_28476196_A_T	PHACTR4	MISSENSE	p.Q514L	0.0134759	0.606548	0.0689184	0	0	0	0	0	0	0	0	0.0682	0.0444	0.0435	0.0417	0.1633	0.0286	0	0
chr19_58279099_A_T	ZNF8	MISSENSE	p.E6D	0.0122479	0.606548	0.0571429	0.0938	0.0282	0.0769	0.0143	0	0	0.0545	0.0131	0.1905	0.0247	0.0714	0.0233	0.1351	0.0296	0.1392	0.028
chr9_137278812_A_C	TOR4A	MISSENSE	p.K41N	0.00913764	0.606548	0.0689184	0	0	0	0	0	0	0	0	0.0465	0.0391	0.0556	0.0122	0.0889	0.0318	0	0
chr9_101390724_G_T	MRPL50	NONSENSE	p.Y73*	0.0194951	0.606548	0.0689184	0	0	0	0	0	0	0	0	0.1148	0.0488	0	0	0.0694	0.0208	0.0451	0.0135
chr6_136622939_C_A	MAP3K5	NONSENSE	p.G687*	0.00238041	0.606548	0.0265187	0	0	0.0323	0.0196	0	0	0	0	0.0588	0.0149	0.0211	0.0427	0.0417	0.0168	0.0388	0.0161
chr2_181522277_C_A	ITGA4	MISSENSE	p.A670E	0.00998962	0.606548	0.0689184	0	0	0	0	0	0	0	0	0.0645	0.041	0	0	0.0345	0.0373	0.0278	0.0312
chr12_119700757_G_T	CIT	MISSENSE	p.P1871T	0.00187768	0.606548	0.0210706	0	0	0	0	0	0	0	0	0.0541	0.0154	0.0112	0.0204	0.0317	0.0133	0.0097	0.0119
chr2_27437087_T_G	NRBP1	MISSENSE	p.F262L	0.000218703	0.277693	0.0210706	0	0	0	0	0	0	0	0	0.0143	0.0157	0.0213	0.0093	0.0164	0.0148	0.0178	0.0121
chr13_32355125_G_T	BRCA2	MISSENSE	p.R2424S	0.00061283	0.517154	0.0210706	0	0	0	0	0	0	0	0	0.0201	0.0096	0.0117	0.0212	0.0311	0.0116	0.016	0.0056
chr16_3022910_T_G	HCFC1R1	MISSENSE	p.S122R	0.00940852	0.606548	0.0689184	0	0	0	0	0	0	0	0	0.0267	0.03	0.0368	0.0488	0	0	0.04	0.0163
chr1_53509851_T_G	GLIS1	MISSENSE	p.Q512P	0.000442936	0.412432	0.0210706	0	0	0	0	0	0	0	0	0.0145	0.0123	0.0114	0.0189	0.0135	0.0112	0.008	0.0268
chr7_67117546_G_T	TYW1	MISSENSE	p.K542N	0.0085906	0.606548	0.0689184	0	0	0	0	0	0	0	0	0.0366	0.0122	0.0446	0.0246	0	0	0.0597	0.0143
chr1_35841683_G_T	AGO4	MISSENSE	p.G703V	0.0126241	0.606548	0.0689184	0	0	0	0	0	0	0	0	0.0263	0.0337	0.0419	0.0496	0	0	0.0198	0.0265
chr11_64368600_A_T	RPS6KA4	SPLICE_SITE	p.R445W	0.0452724	0.606548	0.0689184	0	0	0	0	0	0	0	0	0.1515	0.0224	0	0	0.0286	0.0212	0.0248	0.0286
chr3_71754708_T_G	GPR27	MISSENSE	p.V220G	0.00874638	0.606548	0.0689184	0	0	0	0	0	0	0	0	0	0	0.0155	0.0486	0.0235	0.0221	0.053	0.0084
chr11_61132337_T_G	VPS37C	MISSENSE	p.Q184P	0.00904658	0.606548	0.0689184	0	0	0	0	0	0	0	0	0.0319	0.0253	0.028	0.019	0.049	0.0211	0	0
chr14_24410204_A_T	NYNRIN	MISSENSE	p.M804L	0.0120557	0.606548	0.0571429	0.0354	0.0116	0.0365	0.0189	0.042	0.0359	0.0226	0.0185	0.1038	0.0365	0.0601	0.025	0.0805	0.0331	0.0393	0.03
chr15_43376123_A_C	TUBGCP4	MISSENSE	p.H35P	0.0189013	0.606548	0.0571429	0.0312	0.0331	0	0	0.0526	0.0228	0.0345	0.0179	0.0876	0.0408	0.0956	0.0248	0.0381	0.0275	0.0722	0.0151
chr1_156946677_G_T	ARHGEF11	MISSENSE	p.F893L	0.0128049	0.606548	0.0689184	0	0	0	0	0	0	0	0	0.0323	0.0189	0.0403	0.0408	0	0	0.0273	0.0168
chr4_84672963_G_T	WDFY3	MISSENSE	p.R3496S	0.0166499	0.606548	0.0590719	0.0305	0.0194	0	0	0	0	0.0376	0.0325	0.0303	0.044	0.0311	0.0279	0.031	0.0496	0.0486	0.0491
chr7_114644729_A_T	FOXP2	MISSENSE	p.H345L	0.00923136	0.606548	0.0689184	0	0	0	0	0	0	0	0	0.0349	0.0142	0.037	0.0268	0.0233	0.0238	0	0
chr2_208345113_G_T	PIKFYVE	MISSENSE	p.C1677F	0.0106314	0.606548	0.0689184	0	0	0	0	0	0	0	0	0	0	0.028	0.0163	0.0253	0.0455	0.0375	0.0132
chr7_100991624_A_T	MUC12	MISSENSE	p.H497L	0.0156648	0.606548	0.0689184	0	0	0	0	0	0	0	0	0	0	0.0405	0.0321	0.0155	0.0162	0.058	0.0137
chr1_155085164_A_C	AL691442.2	MISSENSE	p.S63R	0.0191824	0.606548	0.0689184	0	0	0	0	0	0	0	0	0	0	0.0494	0.0193	0.0682	0.0213	0.0238	0.0071
chr6_41940584_A_C	CCND3	SPLICE_SITE	p.V67G	0.0271294	0.606548	0.11021	0	0	0.0311	0.0214	0.0283	0.0127	0	0	0.075	0.0097	0.0355	0.0173	0.1111	0.0115	0.0171	0.0196
chr15_73322893_T_G	HCN4	MISSENSE	p.Q1067P	0.00873871	0.606548	0.0689184	0	0	0	0	0	0	0	0	0.0211	0.0253	0.0303	0.0235	0.0303	0.0187	0	0
chr7_138538741_C_A	TRIM24	MISSENSE	p.H361N	0.00950429	0.606548	0.0689184	0	0	0	0	0	0	0	0	0.018	0.0236	0.0276	0.0294	0.0259	0.0282	0	0
chr10_133230747_A_C	UTF1	MISSENSE	p.K153N	0.0149379	0.606548	0.0689184	0	0	0	0	0	0	0	0	0.026	0.02	0.0291	0.0124	0.0631	0.0163	0	0
chr7_1459317_T_G	MICALL2	MISSENSE	p.I4L	0.0208574	0.606548	0.0689184	0	0	0	0	0	0	0	0	0	0	0.0333	0.0082	0.0741	0.0205	0.0286	0.0166
chr5_150130578_T_G	PDGFRB	MISSENSE	p.Q443P	0.00722746	0.606548	0.0545145	0	0	0.017	0.0113	0	0	0	0	0.0128	0.0078	0.0325	0.012	0.036	0.0185	0.0228	0.0168
chr7_865998_A_C	SUN1	MISSENSE	p.K674N	0.0194885	0.606548	0.11021	0	0	0	0	0.0116	0.0427	0.0118	0.0085	0.0129	0.0491	0.0655	0.0219	0.0172	0.0336	0.0299	0.0064
chrX_118649061_G_T	DOCK11	MISSENSE	p.L1505F	0.00526934	0.606548	0.0210706	0	0	0	0	0	0	0	0	0.0263	0.0108	0.0064	0.0062	0.0303	0.0138	0.0067	0.0131
chr4_173529015_A_C	HAND2	MISSENSE	p.L92R	0.0111476	0.606548	0.0689184	0	0	0	0	0	0	0	0	0.0227	0.015	0.0118	0.0321	0.02	0.0326	0	0
chr19_6908725_G_T	ADGRE1	MISSENSE	p.V307F	0.0189361	0.606548	0.0689184	0	0	0	0	0	0	0	0	0.0462	0.0161	0.0129	0.0124	0.0366	0.0226	0	0
chr16_88436174_A_C	ZNF469	MISSENSE	p.T2902P	0.0190601	0.606548	0.103754	0	0	0.0137	0.0216	0	0	0	0	0.0175	0.012	0.0295	0.0455	0.0307	0.0155	0.0151	0.0111
chr15_101705731_C_A	TARS3	MISSENSE	p.C316F	0.0157056	0.606548	0.0545145	0	0	0	0	0.0177	0.0115	0	0	0.0303	0.0157	0.0242	0.0085	0.0417	0.017	0.0054	0.0115
chr19_56088996_C_G	ZNF787	MISSENSE	p.R59P	0.019607	0.606548	0.0689184	0	0	0	0	0	0	0	0	0.0364	0.013	0.0138	0.0109	0.0455	0.0146	0	0
chr14_73251781_T_G	PAPLN	MISSENSE	p.L236R	0.0278448	0.606548	0.0689184	0	0	0	0	0	0	0	0	0.0256	0.0212	0.0101	0.0143	0	0	0.0608	0.0186
chr19_49832009_A_T	MED25	MISSENSE	p.H435L	0.0143589	0.606548	0.0689184	0	0	0	0	0	0	0	0	0.0291	0.0056	0.0277	0.0053	0	0	0.0303	0.0149
chr19_19270415_A_C	TM6SF2	MISSENSE	p.V76G	0.0160843	0.606548	0.0689184	0	0	0	0	0	0	0	0	0.0336	0.0186	0	0	0.0351	0.0074	0.0152	0.013
chr17_75955915_C_A	ACOX1	MISSENSE	p.A191S	0.0201255	0.606548	0.11021	0	0	0.0115	0.0222	0	0	0.0143	0.007	0.0236	0.0167	0.0223	0.0347	0.0439	0.0192	0.0102	0.011
chr1_13781555_G_T	PRDM2	NONSENSE	p.E1254*	0.0105302	0.606548	0.0265187	0	0	0.0093	0.0077	0	0	0	0	0.0252	0.0167	0.0132	0.0052	0.0135	0.0075	0.0276	0
chr19_13954432_T_G	DCAF15	NONSENSE	p.Y75*	0.0145927	0.606548	0.0545145	0	0	0	0	0	0	0.0132	0.0093	0.0413	0.0126	0.0276	0.0081	0.0192	0.0074	0.0096	0.0078
chr18_68682937_G_T	TMX3	MISSENSE	p.T298N	0.0180358	0.606548	0.0689184	0	0	0	0	0	0	0	0	0.0202	0.0244	0.0141	0.0299	0	0	0.0118	0.0129
chr14_53952182_C_A	BMP4	MISSENSE	p.C14F	0.0250831	0.606548	0.0590719	0.0255	0.0202	0	0	0.0225	0.0169	0	0	0.0113	0.0324	0.0249	0.0265	0.0169	0.0403	0.0402	0.0142
chr9_131432683_C_A	PRRC2B	MISSENSE	p.A61E	0.0428199	0.606548	0.114286	0.0446	0.0204	0.0284	0.027	0.0127	0.0491	0	0	0.0438	0.0176	0.06	0.0387	0.0392	0.0289	0.0508	0.0489
chr4_93490644_G_T	GRID2	NONSENSE	p.E622*	0.018166	0.606548	0.0689184	0	0	0	0	0	0	0	0	0.0192	0.0203	0.0172	0.0081	0	0	0.0211	0.0163
chr12_26906340_G_T	INTS13	MISSENSE	p.N681K	0.0198998	0.606548	0.0689184	0	0	0	0	0	0	0	0	0.0163	0.0189	0.0105	0.014	0	0	0.014	0.0311
chr2_69342167_G_T	GFPT1	NONSENSE	p.Y378*	0.0225732	0.606548	0.0689184	0	0	0	0	0	0	0	0	0.0225	0.0125	0.0307	0.0191	0	0	0.0145	0.0087
chr2_38075109_T_G	CYP1B1	MISSENSE	p.I94L	0.0206415	0.606548	0.103754	0	0	0	0	0.0183	0.0079	0	0	0.0286	0.0088	0.014	0.0294	0.0152	0.008	0.0122	0.0069
chr20_259252_G_T	DEFB132	MISSENSE	p.R78S	0.0342812	0.606548	0.0689184	0	0	0	0	0	0	0	0	0.0472	0.0067	0.0222	0.0221	0	0	0.008	0.0063
chr11_5857589_G_T	OR52E8	MISSENSE	p.F38L	0.0233012	0.606548	0.0689184	0	0	0	0	0	0	0	0	0.0241	0.0079	0	0	0.0253	0.0092	0.0132	0.0088
chr2_237818390_G_T	RBM44	MISSENSE	p.V492L	0.0279829	0.606548	0.0689184	0	0	0	0	0	0	0	0	0.0341	0.0095	0.0115	0.0112	0	0	0.0146	0.0112
chr19_36032233_A_C	CLIP3	MISSENSE	p.V42G	0.0437338	0.606548	0.114286	0.0274	0.0209	0.0183	0.0188	0.0161	0.0185	0	0	0.0485	0.0145	0.0455	0.0191	0.0424	0.0213	0.0179	0.0171
chr11_64368781_A_T	RPS6KA4	MISSENSE	p.E471V	0.0486632	0.606548	0.0689184	0	0	0	0	0	0	0	0	0.045	0.018	0.0092	0.0094	0.0202	0.0051	0	0
chr4_46065470_G_T	GABRG1	MISSENSE	p.P146T	0.0289919	0.606548	0.0689184	0	0	0	0	0	0	0	0	0.0153	0.0198	0.0123	0.0185	0	0	0.0075	0.0109
chr19_38517686_T_G	RYR1	MISSENSE	p.L3338R	0.0333733	0.606548	0.0689184	0	0	0	0	0	0	0	0	0	0	0.0108	0.0097	0.0244	0.0119	0.01	0.0124
chr11_47332934_A_T	MYBPC3	MISSENSE	p.C1124S	0.0295667	0.606548	0.0285714	0.0169	0.012	0.0129	0.0067	0.0141	0.0072	0	0	0.0274	0.0123	0.0283	0.0069	0.0211	0.015	0.0243	0.009
chr1_32335093_T_G	MARCKSL1	MISSENSE	p.N31T	0.0351008	0.606548	0.0689184	0	0	0	0	0	0	0	0	0	0	0.0133	0.0119	0.0157	0.009	0.0107	0.0089
chr19_17436849_A_T	TMEM221	MISSENSE	p.L162Q	0.036185	0.606548	0.0689184	0	0	0	0	0	0	0	0	0	0	0.0117	0.0154	0.0098	0.0194	0.0075	0.0092
chr10_1363809_T_G	ADARB2	MISSENSE	p.K99T	0.0484857	0.606548	0.11021	0	0	0.0066	0.0195	0.0171	0.0184	0	0	0.0171	0.0232	0.006	0.0233	0.0132	0.0221	0.0198	0.0203
chr10_13175602_C_A	MCM10	MISSENSE	p.Q230K	0.0474947	0.606548	0.0689184	0	0	0	0	0	0	0	0	0	0	0.0063	0.009	0.0146	0.0101	0.0177	0.0052
chr7_27145881_T_G	HOXA6	MISSENSE	p.Q160P	0.049786	0.606548	0.0689184	0	0	0	0	0	0	0	0	0.0166	0.0054	0.0055	0.0084	0.0201	0.0099	0	0
chr9_129868976_T_G	USP20	MISSENSE	p.M417R	0.0495497	0.606548	0.0689184	0	0	0	0	0	0	0	0	0.0165	0.009	0.0063	0.0115	0	0	0.008	0.0099
Supplementary Table 5a: CHIP variants with increased VAFs in POST- as compared to PRE-NACT in the ER group (cfDNA and WBC-DNA VAFs)

## Sheet: b
id	gene	variantClassification	proteinChange	Limma_pval	adj_Limma_p	Wilcox_pval	ER1_pre_cfDNA	ER1_pre_WBC	ER6_pre_cfDNA	ER6_pre_WBC	ER7_pre_cfDNA	ER7_pre_WBC	ER8_pre_cfDNA	ER8_pre_WBC	ER1_post_cfDNA	ER1_post_WBC	ER6_post_cfDNA	ER6_post_WBC	ER7_post_cfDNA	ER7_post_WBC	ER8_post_cfDNA	ER8_post_WBC
chrX_153648228_A_C	DUSP9	MISSENSE	p.E92A	1.23176e-05	0.0977713	0.0210706	0	0	0	0	0	0	0	0	0.1613	0.0375	0.3	0.0282	0.2143	0.0256	0.2069	0.0244
chr7_680605_A_C	PRKAR1B	MISSENSE	p.V100G	2.64933e-06	0.042058	0.0210706	0	0	0	0	0	0	0	0	0.1739	0.0382	0.121	0.0366	0.1795	0.0337	0.1224	0.0398
chr17_39492752_A_T	CDK12	SPLICE_SITE	p.I704F	0.00274012	0.570464	0.0545145	0.24	0.0222	0	0	0	0	0	0	0.3044	0.0275	0.2173	0.0492	0.32	0.0246	0.4167	0.0238
chr19_6908743_G_T	ADGRE1	NONSENSE	p.E313*	6.28591e-05	0.199578	0.0210706	0	0	0	0	0	0	0	0	0.0612	0.0263	0.0648	0.0274	0.0899	0.0241	0.0408	0.0225
chr14_23386616_A_T	MYH6	MISSENSE	p.L1553Q	0.000707699	0.570464	0.0210706	0	0	0	0	0	0	0	0	0.0893	0.0391	0.0523	0.0286	0.1333	0.0353	0.0559	0.0417
chr3_185672555_A_T	IGF2BP2	MISSENSE	p.Y396N	0.000719262	0.570464	0.029401	0.04	0.0241	0.0588	0.0374	0	0	0	0	0.1081	0.0231	0.101	0.02	0.0769	0.0216	0.0986	0.0303
chr1_22121293_A_C	WNT4	MISSENSE	p.F169C	0.00865855	0.570464	0.0689184	0	0	0	0	0	0	0	0	0.1724	0.0453	0.1475	0.0185	0.1163	0.0455	0	0
chr2_109615981_A_T	SOWAHC	MISSENSE	p.R498W	0.000248165	0.393962	0.0210706	0	0	0	0	0	0	0	0	0.053	0.0314	0.0762	0.0202	0.0597	0.0264	0.0269	0.0122
chr9_101390728_G_T	MRPL50	MISSENSE	p.S72Y	0.000875626	0.570464	0.0210706	0	0	0	0	0	0	0	0	0.0962	0.0238	0.039	0.0147	0.0484	0.0328	0.0442	0.0205
chr11_66315166_A_T	CD248	MISSENSE	p.L621Q	0.00148701	0.570464	0.0210706	0	0	0	0	0	0	0	0	0.049	0.0478	0.0807	0.0324	0.0617	0.0476	0.0179	0.0292
chr19_58279099_A_T	ZNF8	MISSENSE	p.E6D	0.0188153	0.570464	0.114286	0.0938	0.0282	0.0769	0.0143	0	0	0.0545	0.0131	0.1905	0.0247	0.0714	0.0233	0.1351	0.0296	0.1392	0.028
chr19_45280603_T_G	MARK4	MISSENSE	p.L382R	0.000225448	0.393962	0.0210706	0	0	0	0	0	0	0	0	0.0446	0.0238	0.0308	0.0481	0.0207	0.0228	0.0255	0.0317
chr9_101390724_G_T	MRPL50	NONSENSE	p.Y73*	0.0209948	0.570464	0.0689184	0	0	0	0	0	0	0	0	0.1148	0.0488	0	0	0.0694	0.0208	0.0451	0.0135
chr1_28476196_A_T	PHACTR4	MISSENSE	p.Q514L	0.044169	0.570464	0.0689184	0	0	0	0	0	0	0	0	0.0682	0.0444	0.0435	0.0417	0.1633	0.0286	0	0
chr9_137278812_A_C	TOR4A	MISSENSE	p.K41N	0.0145417	0.570464	0.0689184	0	0	0	0	0	0	0	0	0.0465	0.0391	0.0556	0.0122	0.0889	0.0318	0	0
chr15_43376123_A_C	TUBGCP4	MISSENSE	p.H35P	0.0144752	0.570464	0.0571429	0.0312	0.0331	0	0	0.0526	0.0228	0.0345	0.0179	0.0876	0.0408	0.0956	0.0248	0.0381	0.0275	0.0722	0.0151
chr11_66315169_A_T	CD248	MISSENSE	p.L620H	0.00572566	0.570464	0.0210706	0	0	0	0	0	0	0	0	0.0316	0.0472	0.0607	0.0474	0.0366	0.0206	0.0083	0.0174
chr7_67117546_G_T	TYW1	MISSENSE	p.K542N	0.0112889	0.570464	0.0689184	0	0	0	0	0	0	0	0	0.0366	0.0122	0.0446	0.0246	0	0	0.0597	0.0143
chr16_24791038_A_C	TNRC6A	MISSENSE	p.N799T	0.0176238	0.570464	0.11021	0	0	0.0368	0.0129	0	0	0.023	0.0412	0.0361	0.0173	0.0822	0.0204	0.0297	0.0118	0.0671	0.0263
chr2_27437087_T_G	NRBP1	MISSENSE	p.F262L	0.000164008	0.378745	0.0210706	0	0	0	0	0	0	0	0	0.0143	0.0157	0.0213	0.0093	0.0164	0.0148	0.0178	0.0121
chr14_24410204_A_T	NYNRIN	MISSENSE	p.M804L	0.0165128	0.570464	0.0571429	0.0354	0.0116	0.0365	0.0189	0.042	0.0359	0.0226	0.0185	0.1038	0.0365	0.0601	0.025	0.0805	0.0331	0.0393	0.03
chr6_136622939_C_A	MAP3K5	NONSENSE	p.G687*	0.00997892	0.570464	0.0545145	0	0	0.0323	0.0196	0	0	0	0	0.0588	0.0149	0.0211	0.0427	0.0417	0.0168	0.0388	0.0161
chr6_41940584_A_C	CCND3	SPLICE_SITE	p.V67G	0.0460797	0.570464	0.11021	0	0	0.0311	0.0214	0.0283	0.0127	0	0	0.075	0.0097	0.0355	0.0173	0.1111	0.0115	0.0171	0.0196
chr1_155085164_A_C	AL691442.2	MISSENSE	p.S63R	0.0228647	0.570464	0.0689184	0	0	0	0	0	0	0	0	0	0	0.0494	0.0193	0.0682	0.0213	0.0238	0.0071
chr13_32355125_G_T	BRCA2	MISSENSE	p.R2424S	0.00144797	0.570464	0.0210706	0	0	0	0	0	0	0	0	0.0201	0.0096	0.0117	0.0212	0.0311	0.0116	0.016	0.0056
chr16_30353437_A_T	CD2BP2	MISSENSE	p.S247T	0.0218033	0.570464	0.0590719	0.0286	0.0499	0	0	0	0	0.0213	0.0377	0.0431	0.0308	0.0777	0.0233	0.0342	0.0309	0.0257	0.0377
chr14_75046964_C_A	MLH3	NONSENSE	p.E898*	0.0129575	0.570464	0.103754	0	0	0	0	0	0	0.0355	0.0265	0.0337	0.0466	0.0413	0.0444	0.0244	0.0407	0.0503	0.0366
chr16_3022910_T_G	HCFC1R1	MISSENSE	p.S122R	0.0111421	0.570464	0.0689184	0	0	0	0	0	0	0	0	0.0267	0.03	0.0368	0.0488	0	0	0.04	0.0163
chr11_61132337_T_G	VPS37C	MISSENSE	p.Q184P	0.0143767	0.570464	0.0689184	0	0	0	0	0	0	0	0	0.0319	0.0253	0.028	0.019	0.049	0.0211	0	0
chr2_181522277_C_A	ITGA4	MISSENSE	p.A670E	0.0225211	0.570464	0.0689184	0	0	0	0	0	0	0	0	0.0645	0.041	0	0	0.0345	0.0373	0.0278	0.0312
chr7_1459317_T_G	MICALL2	MISSENSE	p.I4L	0.0299053	0.570464	0.0689184	0	0	0	0	0	0	0	0	0	0	0.0333	0.0082	0.0741	0.0205	0.0286	0.0166
chr1_156946677_G_T	ARHGEF11	MISSENSE	p.F893L	0.0112273	0.570464	0.0689184	0	0	0	0	0	0	0	0	0.0323	0.0189	0.0403	0.0408	0	0	0.0273	0.0168
chr16_88436174_A_C	ZNF469	MISSENSE	p.T2902P	0.00402231	0.570464	0.0265187	0	0	0.0137	0.0216	0	0	0	0	0.0175	0.012	0.0295	0.0455	0.0307	0.0155	0.0151	0.0111
chr5_150130578_T_G	PDGFRB	MISSENSE	p.Q443P	0.00697574	0.570464	0.0545145	0	0	0.017	0.0113	0	0	0	0	0.0128	0.0078	0.0325	0.012	0.036	0.0185	0.0228	0.0168
chr12_119700757_G_T	CIT	MISSENSE	p.P1871T	0.0177686	0.570464	0.0210706	0	0	0	0	0	0	0	0	0.0541	0.0154	0.0112	0.0204	0.0317	0.0133	0.0097	0.0119
chr9_131432683_C_A	PRRC2B	MISSENSE	p.A61E	0.0184825	0.570464	0.114286	0.0446	0.0204	0.0284	0.027	0.0127	0.0491	0	0	0.0438	0.0176	0.06	0.0387	0.0392	0.0289	0.0508	0.0489
chr10_133230747_A_C	UTF1	MISSENSE	p.K153N	0.0278227	0.570464	0.0689184	0	0	0	0	0	0	0	0	0.026	0.02	0.0291	0.0124	0.0631	0.0163	0	0
chr19_49832009_A_T	MED25	MISSENSE	p.H435L	0.0098931	0.570464	0.0689184	0	0	0	0	0	0	0	0	0.0291	0.0056	0.0277	0.0053	0	0	0.0303	0.0149
chr2_208345113_G_T	PIKFYVE	MISSENSE	p.C1677F	0.0122002	0.570464	0.0689184	0	0	0	0	0	0	0	0	0	0	0.028	0.0163	0.0253	0.0455	0.0375	0.0132
chr7_114644729_A_T	FOXP2	MISSENSE	p.H345L	0.0124725	0.570464	0.0689184	0	0	0	0	0	0	0	0	0.0349	0.0142	0.037	0.0268	0.0233	0.0238	0	0
chr1_13781555_G_T	PRDM2	NONSENSE	p.E1254*	0.00388253	0.570464	0.0265187	0	0	0.0093	0.0077	0	0	0	0	0.0252	0.0167	0.0132	0.0052	0.0135	0.0075	0.0276	0
chr7_100991624_A_T	MUC12	MISSENSE	p.H497L	0.0318356	0.570464	0.0689184	0	0	0	0	0	0	0	0	0	0	0.0405	0.0321	0.0155	0.0162	0.058	0.0137
chr19_13954432_T_G	DCAF15	NONSENSE	p.Y75*	0.0130095	0.570464	0.0545145	0	0	0	0	0	0	0.0132	0.0093	0.0413	0.0126	0.0276	0.0081	0.0192	0.0074	0.0096	0.0078
chr19_36032233_A_C	CLIP3	MISSENSE	p.V42G	0.0186671	0.570464	0.114286	0.0274	0.0209	0.0183	0.0188	0.0161	0.0185	0	0	0.0485	0.0145	0.0455	0.0191	0.0424	0.0213	0.0179	0.0171
chr15_73322893_T_G	HCN4	MISSENSE	p.Q1067P	0.0125931	0.570464	0.066753	0	0	0	0	0	0	0	0	0.0211	0.0253	0.0303	0.0235	0.0303	0.0187	0	0
chr1_35841683_G_T	AGO4	MISSENSE	p.G703V	0.0198736	0.570464	0.0689184	0	0	0	0	0	0	0	0	0.0263	0.0337	0.0419	0.0496	0	0	0.0198	0.0265
chr19_55486862_T_G	NAT14	MISSENSE	p.V176G	0.0202911	0.570464	0.0590719	0.0222	0.0351	0.0127	0.0213	0	0	0	0	0.0227	0.0189	0.0174	0.0127	0.0341	0.0185	0.0476	0.0412
chr19_56088996_C_G	ZNF787	MISSENSE	p.R59P	0.0283374	0.570464	0.0689184	0	0	0	0	0	0	0	0	0.0364	0.013	0.0138	0.0109	0.0455	0.0146	0	0
chr19_19270415_A_C	TM6SF2	MISSENSE	p.V76G	0.020882	0.570464	0.0689184	0	0	0	0	0	0	0	0	0.0336	0.0186	0	0	0.0351	0.0074	0.0152	0.013
chr19_6908725_G_T	ADGRE1	MISSENSE	p.V307F	0.030705	0.570464	0.0689184	0	0	0	0	0	0	0	0	0.0462	0.0161	0.0129	0.0124	0.0366	0.0226	0	0
chr7_865998_A_C	SUN1	MISSENSE	p.K674N	0.0425371	0.570464	0.029401	0	0	0	0	0.0116	0.0427	0.0118	0.0085	0.0129	0.0491	0.0655	0.0219	0.0172	0.0336	0.0299	0.0064
chr7_138538741_C_A	TRIM24	MISSENSE	p.H361N	0.0145117	0.570464	0.0689184	0	0	0	0	0	0	0	0	0.018	0.0236	0.0276	0.0294	0.0259	0.0282	0	0
chr15_101705731_C_A	TARS3	MISSENSE	p.C316F	0.0257792	0.570464	0.0545145	0	0	0	0	0.0177	0.0115	0	0	0.0303	0.0157	0.0242	0.0085	0.0417	0.017	0.0054	0.0115
chr1_53509851_T_G	GLIS1	MISSENSE	p.Q512P	0.00209941	0.570464	0.0210706	0	0	0	0	0	0	0	0	0.0145	0.0123	0.0114	0.0189	0.0135	0.0112	0.008	0.0268
chr5_172350498_A_T	SH3PXD2B	MISSENSE	p.S293T	0.0117746	0.570464	0.0590719	0.0153	0.0352	0.0244	0.0323	0.009	0.0269	0.0153	0.0227	0.0238	0.0181	0.0451	0.0478	0.0305	0.0206	0.0312	0.0223
chrX_118649061_G_T	DOCK11	MISSENSE	p.L1505F	0.0165524	0.570464	0.0210706	0	0	0	0	0	0	0	0	0.0263	0.0108	0.0064	0.0062	0.0303	0.0138	0.0067	0.0131
chr3_71754708_T_G	GPR27	MISSENSE	p.V220G	0.0428314	0.570464	0.0689184	0	0	0	0	0	0	0	0	0	0	0.0155	0.0486	0.0235	0.0221	0.053	0.0084
chr11_47332934_A_T	MYBPC3	MISSENSE	p.C1124S	0.0086805	0.570464	0.0285714	0.0169	0.012	0.0129	0.0067	0.0141	0.0072	0	0	0.0274	0.0123	0.0283	0.0069	0.0211	0.015	0.0243	0.009
chr2_69342167_G_T	GFPT1	NONSENSE	p.Y378*	0.0213834	0.570464	0.0689184	0	0	0	0	0	0	0	0	0.0225	0.0125	0.0307	0.0191	0	0	0.0145	0.0087
chr17_75955915_C_A	ACOX1	MISSENSE	p.A191S	0.0295471	0.570464	0.11021	0	0	0.0115	0.0222	0	0	0.0143	0.007	0.0236	0.0167	0.0223	0.0347	0.0439	0.0192	0.0102	0.011
chr4_93490644_G_T	GRID2	NONSENSE	p.E622*	0.015383	0.570464	0.0689184	0	0	0	0	0	0	0	0	0.0192	0.0203	0.0172	0.0081	0	0	0.0211	0.0163
chr11_5857589_G_T	OR52E8	MISSENSE	p.F38L	0.0205967	0.570464	0.0689184	0	0	0	0	0	0	0	0	0.0241	0.0079	0	0	0.0253	0.0092	0.0132	0.0088
chr4_173529015_A_C	HAND2	MISSENSE	p.L92R	0.0231947	0.570464	0.0689184	0	0	0	0	0	0	0	0	0.0227	0.015	0.0118	0.0321	0.02	0.0326	0	0
chr2_237818390_G_T	RBM44	MISSENSE	p.V492L	0.0457077	0.570464	0.0689184	0	0	0	0	0	0	0	0	0.0341	0.0095	0.0115	0.0112	0	0	0.0146	0.0112
chr17_8743699_A_T	CCDC42	MISSENSE	p.L74Q	0.047535	0.570464	0.103754	0	0	0.0175	0.0158	0	0	0	0	0.0188	0.0085	0.0118	0.0087	0.0347	0.0093	0.0112	0.0204
chr18_68682937_G_T	TMX3	MISSENSE	p.T298N	0.0267751	0.570464	0.0689184	0	0	0	0	0	0	0	0	0.0202	0.0244	0.0141	0.0299	0	0	0.0118	0.0129
chrX_47565130_A_C	ARAF	MISSENSE	p.N150T	0.0464983	0.570464	0.0285714	0	0	0.0187	0.0273	0.0157	0.0178	0.0196	0.0187	0.0207	0.0218	0.0372	0.0196	0.0267	0.0147	0.0213	0.0085
chr12_26906340_G_T	INTS13	MISSENSE	p.N681K	0.0289684	0.570464	0.0689184	0	0	0	0	0	0	0	0	0.0163	0.0189	0.0105	0.014	0	0	0.014	0.0311
chr1_32335093_T_G	MARCKSL1	MISSENSE	p.N31T	0.0293979	0.570464	0.0689184	0	0	0	0	0	0	0	0	0	0	0.0133	0.0119	0.0157	0.009	0.0107	0.0089
chr17_39745307_T_G	GRB7	MISSENSE	p.L359W	0.0413193	0.570464	0.0689184	0	0	0	0	0	0	0	0	0.0148	0.0066	0	0	0.0207	0.0148	0.0076	0.0065
chr19_38517686_T_G	RYR1	MISSENSE	p.L3338R	0.0469435	0.570464	0.0689184	0	0	0	0	0	0	0	0	0	0	0.0108	0.0097	0.0244	0.0119	0.01	0.0124
chr14_58646940_A_C	DACT1	MISSENSE	p.T736P	0.0450368	0.570464	0.0689184	0	0	0	0	0	0	0	0	0	0	0.0074	0.0053	0.0179	0.0143	0.0125	0.0059
chr10_13175602_C_A	MCM10	MISSENSE	p.Q230K	0.0473132	0.570464	0.0689184	0	0	0	0	0	0	0	0	0	0	0.0063	0.009	0.0146	0.0101	0.0177	0.0052
chr4_46065470_G_T	GABRG1	MISSENSE	p.P146T	0.0440747	0.570464	0.0689184	0	0	0	0	0	0	0	0	0.0153	0.0198	0.0123	0.0185	0	0	0.0075	0.0109
chr14_21525186_A_T	SALL2	MISSENSE	p.L181Q	0.0489674	0.570464	0.0689184	0	0	0	0	0	0	0	0	0.0126	0.0062	0	0	0.0153	0.0069	0.0066	0.0074
Supplementary Table 5b: CHIP variants with increased VAFs in POST- as compared to PRE-NACT in the ER group (cfDNA VAFs)
