# Supplementary material for: Longitudinal genomic profiling of chemotherapy-related CHIP variants in patients with ovarian cancer
Source: Front Oncol. 2025 Apr 29;15:1538446. doi: 10.3389/fonc.2025.1538446 (PMC12069037; doi:10.3389/fonc.2025.1538446)
Supplement: Supplementary Table 6 — (a) CHIP variations whose average VAFs in cfDNA and WBC DNA in post-NACT samples were higher in the PR group than in the ER group; (b) CHIP variations whose VAFs in cfDNA in post-NACT samples were higher in the PR group than in the ER group. [file Table6.xlsx]

## Sheet: a
id	gene	variantClassification	proteinChange	Limma_pval	adj_Limma_p	Wilcox_pval	ER1_post_cfDNA	ER1_post_WBC	ER6_post_cfDNA	ER6_post_WBC	ER7_post_cfDNA	ER7_post_WBC	ER8_post_cfDNA	ER8_post_WBC	PR2_post_cfDNA	PR2_post_WBC	PR3_post_cfDNA	PR3_post_WBC	PR5_post_cfDNA	PR5_post_WBC	PR6_post_cfDNA	PR6_post_WBC	PR10_post_cfDNA	PR10_post_WBC
chr2_127201247_A_T	CYP27C1	MISSENSE	p.L253Q	0.00281373	0.629109	0.0441713	0	0	0	0	0	0	0	0	0	0	0.0625	0.0207	0.0175	0.0438	0.04	0.0461	0.0602	0.0256
chr15_43793006_G_T	SERF2	MISSENSE	p.K13N	0.00907247	0.629109	0.0650637	0.02	0.016	0	0	0	0	0.0714	0.0252	0.1053	0.0429	0.0536	0.0292	0.0337	0.0309	0.0568	0.0437	0.1139	0.0286
chr17_43953188_A_C	PYY	SPLICE_SITE	p.Y64D	0.00250572	0.629109	0.0179428	0	0	0.0082	0.0062	0	0	0	0	0.0909	0.0162	0.0446	0.0086	0.0309	0.0067	0.0229	0.0219	0.0279	0.0114
chr17_39492765_G_T	CDK12	MISSENSE	p.R708L	0.0200209	0.629109	0.031746	0	0	0.0769	0.0217	0.0769	0.0192	0.125	0.0364	0.15	0.0446	0.1429	0.019	0.0938	0.0225	0.1471	0.0168	0.1817	0.0227
chr22_44916498_C_G	PHF21B	MISSENSE	p.A116P	0.00384918	0.629109	0.0441713	0	0	0	0	0	0	0	0	0.0411	0.044	0	0	0.036	0.0246	0.04	0.0385	0.0215	0.0308
chr1_33013233_A_G	AK2	MISSENSE	p.I223T	0.00477133	0.629109	0.0634921	0.1105	0.0135	0.0673	0.0086	0.0968	0.018	0.0832	0.0168	0.1716	0.02	0.1493	0.0129	0.1644	0.0155	0.1145	0.0333	0.1036	0.011
chr19_55486855_T_G	NAT14	MISSENSE	p.W174G	0.00477577	0.629109	0.019451	0	0	0.0197	0.0153	0	0	0.031	0.0319	0.0323	0.035	0.0789	0.045	0.0259	0.0405	0.0309	0.0331	0.0515	0.0388
chr1_248061267_G_T	OR2L3	MISSENSE	p.G196C	0.03177	0.629109	0.0733116	0	0	0	0	0.0738	0.0361	0	0	0	0	0.1047	0.0321	0.0825	0.0423	0.0956	0.0475	0.1098	0.0408
chr4_55115341_G_T	KDR	MISSENSE	p.N143K	0.0348591	0.629109	0.109436	0	0	0	0	0	0	0	0	0	0	0.0968	0.0476	0	0	0.0435	0.0455	0.1148	0.0323
chr2_60461284_A_T	BCL11A	MISSENSE	p.L543Q	0.0220875	0.629109	0.0733116	0	0	0	0	0	0	0.0199	0.0233	0.1136	0.0286	0	0	0.0746	0.0095	0.0759	0.0057	0.0361	0.0257
chr7_139573211_A_T	HIPK2	MISSENSE	p.Y1105N	0.0301222	0.629109	0.109436	0	0	0	0	0	0	0	0	0.0571	0.0405	0	0	0.1026	0.0235	0	0	0.1	0.0253
chr19_49348765_T_G	TEAD2	MISSENSE	p.T229P	0.0028292	0.629109	0.0365463	0	0	0.0077	0.0194	0.0308	0.0114	0	0	0.0385	0.02	0.0536	0.0131	0.0217	0.02	0.0262	0.0222	0.0343	0.0387
chr1_20354256_A_T	VWA5B1	MISSENSE	p.Y1219F	0.00590397	0.629109	0.0441713	0	0	0	0	0	0	0	0	0.0294	0.0192	0.0526	0.0281	0.0405	0.0199	0	0	0.0185	0.0227
chr7_100688055_T_G	GIGYF1	MISSENSE	p.M31L	0.00396171	0.629109	0.0441713	0	0	0	0	0	0	0	0	0.0278	0.0139	0.046	0.0137	0.0317	0.0156	0.0282	0.019	0	0
chr4_145902225_G_T	ZNF827	MISSENSE	p.S345Y	0.00468572	0.629109	0.0441713	0	0	0	0	0	0	0	0	0	0	0.0253	0.0272	0.0455	0.0168	0.0187	0.0169	0.0235	0.0294
chr16_717371_A_T	METRN	MISSENSE	p.E289V	0.00899619	0.629109	0.0441713	0	0	0	0	0	0	0	0	0.0563	0.0185	0.0405	0.0137	0	0	0.0203	0.0152	0.013	0.0227
chr2_74530322_T_G	HTRA2	MISSENSE	p.W106G	0.0303792	0.629109	0.109436	0	0	0	0	0	0	0	0	0	0	0.0536	0.0415	0.04	0.0425	0.0353	0.0441	0	0
chr11_70485531_T_G	SHANK2	MISSENSE	p.S1588R	0.00975598	0.629109	0.0365463	0	0	0.0202	0.0118	0	0	0.0135	0.0295	0.0224	0.0354	0.0144	0.0246	0.014	0.03	0.0319	0.022	0.033	0.0484
chr14_21525213_A_C	SALL2	MISSENSE	p.V172G	0.0317586	0.629109	0.015873	0.0446	0.0345	0.068	0.0222	0.0536	0.0247	0	0	0.0635	0.0391	0.0686	0.0248	0.1233	0.0355	0.0788	0.0201	0.0621	0.037
chr17_78997412_T_G	CANT1	MISSENSE	p.T71P	0.0337529	0.629109	0.109436	0	0	0	0	0	0	0	0	0.0714	0.0348	0	0	0.058	0.0145	0	0	0.0317	0.0484
chr17_75502147_A_C	CASKIN2	MISSENSE	p.V976G	0.0149126	0.629109	0.0634921	0.025	0.0341	0.0129	0.0153	0.0333	0.0205	0	0	0.0563	0.0122	0.0375	0.0135	0.0571	0.0345	0.0325	0.034	0.0517	0.035
chr5_159972028_T_G	ADRA1B	MISSENSE	p.C367G	0.0334527	0.629109	0.109436	0	0	0	0	0	0	0	0	0.0465	0.0141	0	0	0	0	0.0465	0.0306	0.0385	0.0476
chr5_131988870_G_T	ACSL6	MISSENSE	p.S171Y	0.00801831	0.629109	0.0365463	0	0	0.0263	0.0099	0.0215	0.0067	0	0	0.0357	0.0094	0.028	0.0127	0.0128	0.0216	0.0267	0.028	0.016	0.0338
chr1_28465812_G_T	PHACTR4	MISSENSE	p.R143S	0.030846	0.629109	0.109436	0	0	0	0	0	0	0	0	0	0	0	0	0.0392	0.0299	0.0345	0.0396	0.0328	0.037
chr17_43210038_G_T	NBR1	MISSENSE	p.Q955H	0.0366547	0.629109	0.109436	0	0	0	0	0	0	0	0	0.0682	0.0185	0	0	0.0568	0.026	0	0	0.0241	0.0294
chr15_74202237_A_T	STRA6	MISSENSE	p.S11T	0.00671703	0.629109	0.0441713	0	0	0	0	0	0	0	0	0.0244	0.0108	0.0195	0.0131	0	0	0.0116	0.0143	0.0079	0.0284
chr9_134053387_T_G	BRD3	MISSENSE	p.K31Q	0.0139932	0.629109	0.0616892	0.0211	0.0154	0	0	0	0	0	0	0.0303	0.0204	0.0238	0.0069	0.0138	0.0075	0.04	0.0233	0.0229	0.0136
chr10_133230737_A_C	UTF1	MISSENSE	p.N150T	0.0327903	0.629109	0.109436	0	0	0	0	0	0	0	0	0.0377	0.0194	0.0463	0.0205	0.0275	0.0438	0	0	0	0
chrX_103331407_C_A	TCEAL7	MISSENSE	p.Q2K	0.0339184	0.629109	0.109436	0	0	0	0	0	0	0	0	0	0	0.05	0.0291	0.0429	0.0245	0.04	0.0169	0	0
chr14_73251772_A_T	PAPLN	MISSENSE	p.E233V	0.0346814	0.629109	0.109436	0	0	0	0	0	0	0	0	0.0667	0.0158	0	0	0.0317	0.032	0	0	0.0367	0.0217
chr9_124032655_A_T	LHX2	MISSENSE	p.E390V	0.0144328	0.629109	0.0441713	0	0	0	0	0	0	0	0	0.0263	0.0121	0	0	0.0116	0.0127	0.0132	0.0108	0.0144	0.0413
chr2_25482838_A_T	DTNB	MISSENSE	p.M346K	0.0444432	0.629109	0.109436	0	0	0	0	0	0	0	0	0	0	0.0508	0.0382	0.0246	0.0297	0.0104	0.0382	0	0
chr22_35264964_G_T	HMGXB4	MISSENSE	p.M192I	0.0121448	0.629109	0.0441713	0	0	0	0	0	0	0	0	0.0263	0.0173	0.0143	0.0085	0.014	0.0085	0.0182	0.0192	0	0
chr17_67911084_G_T	BPTF	MISSENSE	p.R1054I	0.0200615	0.629109	0.015873	0.0309	0.0215	0.0135	0.027	0	0	0.0241	0.019	0.0263	0.0266	0.0275	0.035	0.0482	0.028	0.0429	0.0109	0.0333	0.034
chr17_30379107_A_C	CPD	MISSENSE	p.T43P	0.0396606	0.629109	0.109436	0	0	0	0	0	0	0	0	0	0	0.0488	0.019	0.0267	0.0355	0.0274	0.0136	0	0
chr14_73739069_T_G	MIDEAS	MISSENSE	p.N314H	0.0485202	0.629109	0.105364	0.0185	0.0129	0	0	0	0	0.0236	0.0176	0	0	0.0345	0.0395	0.0291	0.0462	0.0286	0.0245	0.0426	0.025
chr19_36032264_T_G	CLIP3	MISSENSE	p.S32R	0.0161872	0.629109	0.031746	0	0	0.009	0.0159	0.0226	0.0146	0.0167	0.0267	0.0253	0.0176	0.0288	0.0315	0.0267	0.021	0.0356	0.0227	0.0116	0.0375
chr22_30409275_A_T	SEC14L2	MISSENSE	p.Y171F	0.0254176	0.629109	0.0733116	0	0	0	0	0.014	0.0063	0	0	0	0	0.0333	0.0201	0.0331	0.0235	0.0242	0.011	0.0127	0.0141
chr2_86790526_A_T	CD8A	MISSENSE	p.F69I	0.0178229	0.629109	0.0441713	0	0	0	0	0	0	0	0	0.023	0.0226	0	0	0.0104	0.0052	0.012	0.0135	0.0103	0.0217
chr5_62506340_G_T	IPO11	NONSENSE	p.E589*	0.0251653	0.629109	0.0733116	0	0	0	0	0	0	0.0099	0.0082	0.0429	0.0121	0.0171	0.0171	0.0118	0.0192	0.0155	0.0169	0	0
chr4_46065475_C_A	GABRG1	MISSENSE	p.W144L	0.0343895	0.629109	0.105364	0	0	0.008	0.0182	0	0	0.0074	0.0075	0.0375	0.0214	0.0132	0.0324	0.0138	0.0242	0.011	0.0381	0	0
chr12_85047330_G_T	LRRIQ1	NONSENSE	p.E180*	0.0374254	0.629109	0.109436	0	0	0	0	0	0	0	0	0	0	0.0326	0.02	0.0147	0.0265	0.0216	0.0283	0	0
chr3_185192966_C_A	EHHADH	NONSENSE	p.G382*	0.0251916	0.629109	0.015873	0.032	0.0302	0.0433	0.0357	0.036	0.0412	0.0523	0.0295	0.0538	0.0411	0.0391	0.0459	0.0764	0.0495	0.0648	0.0367	0.0723	0.0125
chr19_1257027_A_C	MIDN	MISSENSE	p.T388P	0.0428117	0.629109	0.109436	0	0	0	0	0	0	0	0	0	0	0.0247	0.0222	0.0196	0.0132	0.0238	0.0254	0	0
chr19_58279122_T_G	ZNF8	MISSENSE	p.V14G	0.0497774	0.629109	0.109436	0	0	0	0	0	0	0	0	0.0488	0.0173	0	0	0	0	0.0175	0.0212	0.0164	0.0202
chr4_41619196_A_C	LIMCH1	MISSENSE	p.S84R	0.0372356	0.629109	0.0720057	0	0	0	0	0	0	0.0197	0.0062	0	0	0.0238	0.0093	0.0198	0.0189	0.012	0.0211	0.0193	0.0225
chr2_27307685_A_C	UCN	MISSENSE	p.L71V	0.0411533	0.629109	0.109436	0	0	0	0	0	0	0	0	0	0	0.014	0.0233	0.0337	0.0074	0.0175	0.0203	0	0
chr16_8859288_T_G	CARHSP1	MISSENSE	p.H14P	0.0414681	0.629109	0.109436	0	0	0	0	0	0	0	0	0	0	0	0	0.025	0.0136	0.0126	0.0233	0.0296	0.0142
chr2_26479347_A_T	OTOF	MISSENSE	p.C711S	0.0415047	0.629109	0.109436	0	0	0	0	0	0	0	0	0	0	0.0357	0.0094	0.0165	0.0191	0.0229	0.0164	0	0
chr16_89935175_T_G	AC092143.1	MISSENSE	p.F589V	0.0455112	0.629109	0.109436	0	0	0	0	0	0	0	0	0.0169	0.0128	0.0309	0.0103	0	0	0.0284	0.014	0	0
chr20_37067056_G_T	RBL1	MISSENSE	p.L208M	0.0474132	0.629109	0.109436	0	0	0	0	0	0	0	0	0	0	0.0207	0.0087	0.0284	0.0128	0	0	0.036	0.0145
chr15_69389723_A_C	PAQR5	MISSENSE	p.Y152S	0.0218379	0.629109	0.0441713	0	0	0	0	0	0	0	0	0	0	0.0087	0.0161	0.0181	0.0074	0.0089	0.0097	0.006	0.0078
chr11_66315094_A_T	CD248	MISSENSE	p.I645N	0.0330174	0.629109	0.111111	0.0081	0.0072	0.0302	0.0056	0.0123	0.013	0.0179	0.0087	0.0328	0.0107	0.0432	0.0097	0.0453	0.0131	0.0277	0.014	0.0125	0.0125
chr1_54668936_T_G	MROH7	SPLICE_SITE	p.M463R	0.0479977	0.629109	0.109436	0	0	0	0	0	0	0	0	0	0	0.0202	0.0112	0.0312	0.0121	0.0152	0.0164	0	0
chr19_51704184_A_C	SPACA6	MISSENSE	p.N243T	0.0484918	0.629109	0.109436	0	0	0	0	0	0	0	0	0	0	0.0227	0.0064	0.0169	0.0157	0.03	0.0096	0	0
chr13_30658239_A_C	USPL1	MISSENSE	p.Q721P	0.0485918	0.629109	0.109436	0	0	0	0	0	0	0	0	0	0	0	0	0.0212	0.0185	0.016	0.0111	0.0343	0.0083
chr8_31032674_A_T	PURG	MISSENSE	p.S37T	0.0488946	0.629109	0.0733116	0.0174	0.0056	0	0	0	0	0	0	0.0253	0.0223	0.0144	0.0115	0.0122	0.0173	0.0252	0.0056	0	0
chr12_56093845_G_T	ERBB3	MISSENSE	p.R521L	0.0396695	0.629109	0.0733116	0	0	0.0067	0.0052	0	0	0	0	0	0	0.0096	0.0089	0.0174	0.0092	0.0079	0.0168	0.0085	0.0144
chr9_122214380_T_G	LHX6	MISSENSE	p.N13T	0.033897	0.629109	0.0441713	0	0	0	0	0	0	0	0	0	0	0.0145	0.0055	0.0078	0.0059	0.0068	0.0081	0.009	0.0079
Supplementary Table 6a: CHIP variants with increased VAFs in PR as compared to ER groups, in POST-NACT samples (cfDNA and WBC-DNA VAFs)

## Sheet: b
id	gene	variantClassification	proteinChange	Limma_pval	adj_Limma_p	Wilcox_pval	ER1_post_cfDNA	ER1_post_WBC	ER6_post_cfDNA	ER6_post_WBC	ER7_post_cfDNA	ER7_post_WBC	ER8_post_cfDNA	ER8_post_WBC	PR2_post_cfDNA	PR2_post_WBC	PR3_post_cfDNA	PR3_post_WBC	PR5_post_cfDNA	PR5_post_WBC	PR6_post_cfDNA	PR6_post_WBC	PR10_post_cfDNA	PR10_post_WBC
chr17_39492765_G_T	CDK12	MISSENSE	p.R708L	0.0132936	0.596246	0.0365463	0	0	0.0769	0.0217	0.0769	0.0192	0.125	0.0364	0.15	0.0446	0.1429	0.019	0.0938	0.0225	0.1471	0.0168	0.1817	0.0227
chr1_33013233_A_G	AK2	MISSENSE	p.I223T	0.00760808	0.596246	0.031746	0.1105	0.0135	0.0673	0.0086	0.0968	0.018	0.0832	0.0168	0.1716	0.02	0.1493	0.0129	0.1644	0.0155	0.1145	0.0333	0.1036	0.011
chr2_60461284_A_T	BCL11A	MISSENSE	p.L543Q	0.019064	0.596246	0.0733116	0	0	0	0	0	0	0.0199	0.0233	0.1136	0.0286	0	0	0.0746	0.0095	0.0759	0.0057	0.0361	0.0257
chr1_248061267_G_T	OR2L3	MISSENSE	p.G196C	0.0346049	0.596246	0.0733116	0	0	0	0	0.0738	0.0361	0	0	0	0	0.1047	0.0321	0.0825	0.0423	0.0956	0.0475	0.1098	0.0408
chr17_43953188_A_C	PYY	SPLICE_SITE	p.Y64D	0.00828443	0.596246	0.0179428	0	0	0.0082	0.0062	0	0	0	0	0.0909	0.0162	0.0446	0.0086	0.0309	0.0067	0.0229	0.0219	0.0279	0.0114
chr15_43793006_G_T	SERF2	MISSENSE	p.K13N	0.0340231	0.596246	0.109855	0.02	0.016	0	0	0	0	0.0714	0.0252	0.1053	0.0429	0.0536	0.0292	0.0337	0.0309	0.0568	0.0437	0.1139	0.0286
chr17_75502147_A_C	CASKIN2	MISSENSE	p.V976G	0.00389014	0.596246	0.031746	0.025	0.0341	0.0129	0.0153	0.0333	0.0205	0	0	0.0563	0.0122	0.0375	0.0135	0.0571	0.0345	0.0325	0.034	0.0517	0.035
chr7_139573211_A_T	HIPK2	MISSENSE	p.Y1105N	0.0440462	0.596246	0.109436	0	0	0	0	0	0	0	0	0.0571	0.0405	0	0	0.1026	0.0235	0	0	0.1	0.0253
chr2_127201247_A_T	CYP27C1	MISSENSE	p.L253Q	0.014585	0.596246	0.0441713	0	0	0	0	0	0	0	0	0	0	0.0625	0.0207	0.0175	0.0438	0.04	0.0461	0.0602	0.0256
chr22_44916498_C_G	PHF21B	MISSENSE	p.A116P	0.00609663	0.596246	0.0441713	0	0	0	0	0	0	0	0	0.0411	0.044	0	0	0.036	0.0246	0.04	0.0385	0.0215	0.0308
chr7_100688055_T_G	GIGYF1	MISSENSE	p.M31L	0.00606523	0.596246	0.0441713	0	0	0	0	0	0	0	0	0.0278	0.0139	0.046	0.0137	0.0317	0.0156	0.0282	0.019	0	0
chr1_20354256_A_T	VWA5B1	MISSENSE	p.Y1219F	0.0121117	0.596246	0.0441713	0	0	0	0	0	0	0	0	0.0294	0.0192	0.0526	0.0281	0.0405	0.0199	0	0	0.0185	0.0227
chr14_21525213_A_C	SALL2	MISSENSE	p.V172G	0.0407628	0.596246	0.0634921	0.0446	0.0345	0.068	0.0222	0.0536	0.0247	0	0	0.0635	0.0391	0.0686	0.0248	0.1233	0.0355	0.0788	0.0201	0.0621	0.037
chr19_55486855_T_G	NAT14	MISSENSE	p.W174G	0.0220105	0.596246	0.0650637	0	0	0.0197	0.0153	0	0	0.031	0.0319	0.0323	0.035	0.0789	0.045	0.0259	0.0405	0.0309	0.0331	0.0515	0.0388
chr19_49348765_T_G	TEAD2	MISSENSE	p.T229P	0.0111309	0.596246	0.0650637	0	0	0.0077	0.0194	0.0308	0.0114	0	0	0.0385	0.02	0.0536	0.0131	0.0217	0.02	0.0262	0.0222	0.0343	0.0387
chr19_4550236_A_T	SEMA6B	MISSENSE	p.N386K	0.0484385	0.596246	0.124773	0	0	0	0	0	0	0.037	0.0321	0	0	0.0635	0.0294	0.0824	0.0226	0.0547	0.0284	0.0267	0.039
chr14_58646917_A_T	DACT1	MISSENSE	p.E728V	0.010199	0.596246	0.0634921	0.013	0.0175	0.0166	0.0133	0.0194	0.0211	0.0186	0.0209	0.0538	0.0206	0.018	0.0215	0.0297	0.0087	0.0521	0.0178	0.0456	0.0155
chr9_134053387_T_G	BRD3	MISSENSE	p.K31Q	0.00767315	0.596246	0.0342039	0.0211	0.0154	0	0	0	0	0	0	0.0303	0.0204	0.0238	0.0069	0.0138	0.0075	0.04	0.0233	0.0229	0.0136
chr4_145902225_G_T	ZNF827	MISSENSE	p.S345Y	0.0131468	0.596246	0.0441713	0	0	0	0	0	0	0	0	0	0	0.0253	0.0272	0.0455	0.0168	0.0187	0.0169	0.0235	0.0294
chr11_70487604_A_C	SHANK2	MISSENSE	p.S897A	0.00799385	0.596246	0.0616892	0	0	0.019	0.0478	0	0	0	0	0.0312	0.0133	0.0294	0.019	0.0289	0.0216	0.0125	0.0103	0.0159	0.0128
chr16_717371_A_T	METRN	MISSENSE	p.E289V	0.0279949	0.596246	0.0441713	0	0	0	0	0	0	0	0	0.0563	0.0185	0.0405	0.0137	0	0	0.0203	0.0152	0.013	0.0227
chr5_159972028_T_G	ADRA1B	MISSENSE	p.C367G	0.0368034	0.596246	0.107347	0	0	0	0	0	0	0	0	0.0465	0.0141	0	0	0	0	0.0465	0.0306	0.0385	0.0476
chrX_103331407_C_A	TCEAL7	MISSENSE	p.Q2K	0.0370319	0.596246	0.109436	0	0	0	0	0	0	0	0	0	0	0.05	0.0291	0.0429	0.0245	0.04	0.0169	0	0
chr2_74530322_T_G	HTRA2	MISSENSE	p.W106G	0.0414353	0.596246	0.109436	0	0	0	0	0	0	0	0	0	0	0.0536	0.0415	0.04	0.0425	0.0353	0.0441	0	0
chr3_185192966_C_A	EHHADH	NONSENSE	p.G382*	0.025688	0.596246	0.0634921	0.032	0.0302	0.0433	0.0357	0.036	0.0412	0.0523	0.0295	0.0538	0.0411	0.0391	0.0459	0.0764	0.0495	0.0648	0.0367	0.0723	0.0125
chrX_123636137_G_T	THOC2	MISSENSE	p.P654T	0.0234886	0.596246	0.109855	0	0	0.0101	0.0337	0.0191	0.014	0	0	0.0485	0.0091	0.019	0.0073	0.0318	0.013	0.0186	0.0184	0.0159	0.0183
chr1_28465812_G_T	PHACTR4	MISSENSE	p.R143S	0.0378533	0.596246	0.109436	0	0	0	0	0	0	0	0	0	0	0	0	0.0392	0.0299	0.0345	0.0396	0.0328	0.037
chr10_133230737_A_C	UTF1	MISSENSE	p.N150T	0.0442093	0.596246	0.109436	0	0	0	0	0	0	0	0	0.0377	0.0194	0.0463	0.0205	0.0275	0.0438	0	0	0	0
chr22_35264964_G_T	HMGXB4	MISSENSE	p.M192I	0.0112745	0.596246	0.0441713	0	0	0	0	0	0	0	0	0.0263	0.0173	0.0143	0.0085	0.014	0.0085	0.0182	0.0192	0	0
chr17_67911084_G_T	BPTF	MISSENSE	p.R1054I	0.0245831	0.596246	0.0634921	0.0309	0.0215	0.0135	0.027	0	0	0.0241	0.019	0.0263	0.0266	0.0275	0.035	0.0482	0.028	0.0429	0.0109	0.0333	0.034
chr22_30409275_A_T	SEC14L2	MISSENSE	p.Y171F	0.0376615	0.596246	0.124773	0	0	0	0	0.014	0.0063	0	0	0	0	0.0333	0.0201	0.0331	0.0235	0.0242	0.011	0.0127	0.0141
chr9_124032655_A_T	LHX2	MISSENSE	p.E390V	0.0176481	0.596246	0.0441713	0	0	0	0	0	0	0	0	0.0263	0.0121	0	0	0.0116	0.0127	0.0132	0.0108	0.0144	0.0413
chr8_8328353_T_G	PRAG1	MISSENSE	p.Q810P	0.0329503	0.596246	0.109855	0	0	0.0167	0.0323	0.0154	0.0402	0	0	0.0256	0.0317	0.0163	0.0134	0.0377	0.0092	0.0103	0.0253	0.027	0.0265
chr11_70485531_T_G	SHANK2	MISSENSE	p.S1588R	0.0331536	0.596246	0.0650637	0	0	0.0202	0.0118	0	0	0.0135	0.0295	0.0224	0.0354	0.0144	0.0246	0.014	0.03	0.0319	0.022	0.033	0.0484
chr20_37067056_G_T	RBL1	MISSENSE	p.L208M	0.0479279	0.596246	0.109436	0	0	0	0	0	0	0	0	0	0	0.0207	0.0087	0.0284	0.0128	0	0	0.036	0.0145
chr15_74202237_A_T	STRA6	MISSENSE	p.S11T	0.0226885	0.596246	0.0441713	0	0	0	0	0	0	0	0	0.0244	0.0108	0.0195	0.0131	0	0	0.0116	0.0143	0.0079	0.0284
chr2_86790526_A_T	CD8A	MISSENSE	p.F69I	0.0228365	0.596246	0.0441713	0	0	0	0	0	0	0	0	0.023	0.0226	0	0	0.0104	0.0052	0.012	0.0135	0.0103	0.0217
chr9_132264474_T_G	SETX	MISSENSE	p.H2600P	0.0326761	0.596246	0.0650637	0.0175	0.0117	0.0119	0.0186	0	0	0	0	0.027	0.0101	0.0201	0.0075	0.0097	0.0104	0.019	0.0109	0.0203	0.0107
chr19_36032264_T_G	CLIP3	MISSENSE	p.S32R	0.0408662	0.596246	0.0634921	0	0	0.009	0.0159	0.0226	0.0146	0.0167	0.0267	0.0253	0.0176	0.0288	0.0315	0.0267	0.021	0.0356	0.0227	0.0116	0.0375
chr19_1257027_A_C	MIDN	MISSENSE	p.T388P	0.0442583	0.596246	0.109436	0	0	0	0	0	0	0	0	0	0	0.0247	0.0222	0.0196	0.0132	0.0238	0.0254	0	0
chr10_86517626_G_T	WAPL	MISSENSE	p.N148K	0.0467977	0.596246	0.109436	0	0	0	0	0	0	0	0	0	0	0.0241	0.0082	0.0179	0.0066	0.0211	0.0204	0	0
chr19_49596342_T_G	PRR12	MISSENSE	p.D669E	0.0482221	0.596246	0.109436	0	0	0	0	0	0	0	0	0	0	0.0235	0.0073	0	0	0.0167	0.0118	0.0215	0.0268
chr20_46350452_T_G	SLC35C2	MISSENSE	p.Q347P	0.0330136	0.596246	0.0733116	0	0	0.007	0.0308	0	0	0	0	0	0	0.0177	0.0092	0.0114	0.0149	0.0118	0.0261	0.0163	0.0253
chr9_122214380_T_G	LHX6	MISSENSE	p.N13T	0.0319102	0.596246	0.0441713	0	0	0	0	0	0	0	0	0	0	0.0145	0.0055	0.0078	0.0059	0.0068	0.0081	0.009	0.0079
chr15_69389723_A_C	PAQR5	MISSENSE	p.Y152S	0.0394878	0.596246	0.0441713	0	0	0	0	0	0	0	0	0	0	0.0087	0.0161	0.0181	0.0074	0.0089	0.0097	0.006	0.0078
Supplementary Table 6b: CHIP variants with increased VAFs in PR as compared to ER groups, in POST-NACT samples (cfDNA VAFs)
