# Supplementary material for: Longitudinal genomic profiling of chemotherapy-related CHIP variants in patients with ovarian cancer
Source: Front Oncol. 2025 Apr 29;15:1538446. doi: 10.3389/fonc.2025.1538446 (PMC12069037; doi:10.3389/fonc.2025.1538446)
Supplement: Supplementary Table 7 — (a) CHIP variants whose average VAFs in cfDNA and WBC DNA s in pre-NACT samples were higher in the PR group than in the ER group; (b) CHIP variants whose VAFs in cfDNA in pre-NACT samples were higher in the PR group than in the ER group. [file Table7.xlsx]

## Sheet: a
id	gene	variantClassification	proteinChange	Limma_pval	adj_Limma_p	Wilcox_pval	ER1_pre_cfDNA	ER1_pre_WBC	ER6_pre_cfDNA	ER6_pre_WBC	ER7_pre_cfDNA	ER7_pre_WBC	ER8_pre_cfDNA	ER8_pre_WBC	PR2_pre_cfDNA	PR2_pre_WBC	PR3_pre_cfDNA	PR3_pre_WBC	PR5_pre_cfDNA	PR5_pre_WBC	PR6_pre_cfDNA	PR6_pre_WBC	PR10_pre_cfDNA	PR10_pre_WBC
chr9_101390724_G_T	MRPL50	NONSENSE	p.Y73*	1.16058e-06	0.0188757	0.0150785	0	0	0	0	0	0	0	0	0.0563	0.037	0.0638	0.0342	0.0248	0.0357	0.0539	0.0222	0.0299	0.0412
chr7_680632_A_C	PRKAR1B	MISSENSE	p.V91G	0.00365348	0.62523	0.0441713	0	0	0	0	0	0	0	0	0	0	0.2354	0.0452	0.17	0.0327	0.193	0.0479	0.0952	0.0498
chr19_58279099_A_T	ZNF8	MISSENSE	p.E6D	0.00247774	0.62523	0.015873	0.0938	0.0282	0.0769	0.0143	0	0	0.0545	0.0131	0.2059	0.0359	0.1765	0.0325	0.16	0.0155	0.0952	0.0314	0.1389	0.0087
chr10_116927819_A_T	SHTN1	MISSENSE	p.L362H	0.00613275	0.62523	0.0441713	0	0	0	0	0	0	0	0	0	0	0.0811	0.0488	0.1377	0.0462	0.197	0.0361	0.0526	0.0476
chr7_680605_A_C	PRKAR1B	MISSENSE	p.V100G	0.00324425	0.62523	0.0441713	0	0	0	0	0	0	0	0	0	0	0.0811	0.0303	0.1457	0.0276	0.0935	0.0459	0.0577	0.0492
chr14_75046964_C_A	MLH3	NONSENSE	p.E898*	0.000330349	0.567778	0.0179428	0	0	0	0	0	0	0.0355	0.0265	0.0204	0.0487	0.0602	0.0248	0.058	0.0222	0.0538	0.0368	0.0654	0.0391
chr19_49832009_A_T	MED25	MISSENSE	p.H435L	5.56253e-05	0.226172	0.0150785	0	0	0	0	0	0	0	0	0.049	0.0264	0.0373	0.0235	0.0346	0.0092	0.0247	0.0077	0.0417	0.0133
chr19_6908751_A_C	ADGRE1	MISSENSE	p.K315N	0.0312837	0.62523	0.109436	0	0	0	0	0	0	0	0	0	0	0	0	0.2576	0.0435	0.1739	0.042	0.1667	0.0411
chr20_259252_G_T	DEFB132	MISSENSE	p.R78S	3.94208e-05	0.213713	0.0150785	0	0	0	0	0	0	0	0	0.0339	0.0159	0.0263	0.0209	0.028	0.0161	0.0145	0.0094	0.04	0.0104
chr11_372946_A_T	B4GALNT4	SPLICE_SITE	p.H148L	0.00931988	0.62523	0.0733116	0.022	0.0201	0	0	0	0	0	0	0.0517	0.0365	0.1111	0.0386	0	0	0.0838	0.032	0.125	0.0474
chr22_35347086_A_C	TOM1	MISSENSE	p.K452N	0.0105998	0.62523	0.0179428	0	0	0.0172	0.0181	0	0	0	0	0.0354	0.016	0.0367	0.026	0.1626	0.0486	0.0411	0.019	0.0741	0.0426
chr14_23386616_A_T	MYH6	MISSENSE	p.L1553Q	0.0053435	0.62523	0.0441713	0	0	0	0	0	0	0	0	0.0476	0.0348	0.1019	0.0233	0	0	0.0909	0.0325	0.0337	0.027
chrX_153648234_A_C	DUSP9	MISSENSE	p.E94A	0.0342494	0.62523	0.109436	0	0	0	0	0	0	0	0	0	0	0.1111	0.027	0.1892	0.0429	0.1875	0.0435	0	0
chr2_237818413_G_T	RBM44	MISSENSE	p.E499D	0.00831251	0.62523	0.0650637	0	0	0.0472	0.0097	0.05	0.0398	0	0	0.1321	0.0178	0.0822	0.0244	0.0601	0.0164	0.1019	0.0346	0.0526	0.0222
chr7_42023586_A_T	GLI3	MISSENSE	p.L460H	0.00393842	0.62523	0.0616892	0	0	0	0	0	0	0.0327	0.0373	0.042	0.0225	0.066	0.0294	0.0613	0.0147	0.0584	0.0405	0.0362	0.0138
chr11_66315169_A_T	CD248	MISSENSE	p.L620H	0.00878647	0.62523	0.0441713	0	0	0	0	0	0	0	0	0	0	0.0417	0.0173	0.0783	0.0435	0.0783	0.0351	0.0294	0.0226
chr11_66315166_A_T	CD248	MISSENSE	p.L621Q	0.015093	0.62523	0.0441713	0	0	0	0	0	0	0	0	0.0196	0.0137	0	0	0.1026	0.0269	0.1154	0.0342	0.0309	0.0492
chr14_73251781_T_G	PAPLN	MISSENSE	p.L236R	0.00402938	0.62523	0.0441713	0	0	0	0	0	0	0	0	0.0667	0.0184	0.0303	0.0261	0.0333	0.0192	0.0523	0.0264	0	0
chr2_23833943_G_T	ATAD2B	MISSENSE	p.F568L	0.0320213	0.62523	0.109436	0	0	0	0	0	0	0	0	0.1279	0.0484	0.0982	0.0238	0	0	0	0	0.0862	0.0392
chr6_42268233_A_C	TRERF1	MISSENSE	p.L453R	0.00844085	0.62523	0.0441713	0	0	0	0	0	0	0	0	0.0476	0.049	0.0163	0.0294	0.0282	0.016	0	0	0.0408	0.0439
chr1_223795895_A_T	TP53BP2	MISSENSE	p.S882T	0.0330485	0.62523	0.109436	0	0	0	0	0	0	0	0	0	0	0.0917	0.0419	0.1043	0.0365	0	0	0.04	0.0494
chr19_45280603_T_G	MARK4	MISSENSE	p.L382R	0.00370624	0.62523	0.0441713	0	0	0	0	0	0	0	0	0.019	0.0303	0.0254	0.0254	0	0	0.0246	0.0297	0.0273	0.0116
chr19_14767004_T_A	ADGRE2	MISSENSE	p.K154I	0.0352489	0.62523	0.109436	0	0	0	0	0	0	0	0	0	0	0.0987	0.0344	0.0416	0.0354	0	0	0.0913	0.0203
chrX_72657598_G_T	PHKA1	MISSENSE	p.T303N	0.00539531	0.62523	0.0650637	0	0	0.0222	0.0191	0.0157	0.0261	0	0	0.0248	0.016	0.0231	0.0364	0.0288	0.045	0.0306	0.0258	0.0297	0.0392
chr19_14767008_G_A	ADGRE2	MISSENSE	p.L153F	0.0359487	0.62523	0.109436	0	0	0	0	0	0	0	0	0	0	0.0965	0.0332	0.041	0.0323	0	0	0.0882	0.0233
chr19_48498489_T_G	LMTK3	MISSENSE	p.E860D	0.00392282	0.62523	0.105364	0	0	0.0105	0.0335	0	0	0	0	0.0221	0.0188	0.0194	0.0238	0.0097	0.0303	0.0111	0.0419	0.0213	0.0334
chr15_43793012_G_T	SERF2	MISSENSE	p.M15I	0.0159101	0.62523	0.0733116	0	0	0	0	0.0312	0.0108	0	0	0	0	0.0411	0.0221	0.0381	0.0361	0.044	0.0355	0.0606	0.0116
chr1_228215077_T_G	OBSCN	MISSENSE	p.F603V	0.00116258	0.62523	0.0179428	0	0	0	0	0	0	0.0096	0.0078	0.0224	0.0089	0.0221	0.0138	0.0187	0.0147	0.0115	0.0168	0.0134	0.008
chr14_58646940_A_C	DACT1	MISSENSE	p.T736P	0.00672303	0.62523	0.0441713	0	0	0	0	0	0	0	0	0	0	0.0314	0.026	0.0199	0.0252	0.0229	0.0069	0.0296	0.0077
chr6_41940584_A_C	CCND3	SPLICE_SITE	p.V67G	0.0198993	0.62523	0.109855	0	0	0.0311	0.0214	0.0283	0.0127	0	0	0.061	0.034	0.0267	0.0179	0.0223	0.0126	0.0567	0.0112	0.0779	0.0174
chr16_2020085_T_G	NPW	MISSENSE	p.W62G	0.035313	0.62523	0.109436	0	0	0	0	0	0	0	0	0	0	0.0714	0.0303	0.0267	0.0351	0.0488	0.0449	0	0
chrX_141879406_A_T	MAGEC3	MISSENSE	p.R164W	0.0375284	0.62523	0.109436	0	0	0	0	0	0	0	0	0.0476	0.0299	0	0	0.0355	0.0361	0	0	0.0727	0.0462
chr12_26906340_G_T	INTS13	MISSENSE	p.N681K	0.0063534	0.62523	0.0441713	0	0	0	0	0	0	0	0	0.0128	0.0144	0.0229	0.014	0.0217	0.0263	0.0167	0.0294	0	0
chr12_53191894_A_C	ITGB7	MISSENSE	p.F761V	0.0270391	0.62523	0.0720057	0	0	0	0	0	0	0.0148	0.0127	0.0159	0.0286	0.0411	0.0476	0	0	0.0425	0.0462	0.0183	0.0169
chr5_102459716_C_A	SLCO6A1	MISSENSE	p.A321S	0.0166838	0.62523	0.0733116	0	0	0.008	0.0128	0	0	0	0	0	0	0.0541	0.0255	0.0141	0.0348	0.0166	0.0199	0.0317	0.0227
chr16_2020031_A_C	NPW	MISSENSE	p.T44P	0.0302603	0.62523	0.109436	0	0	0	0	0	0	0	0	0	0	0.0536	0.02	0.0375	0.0337	0.0541	0.0268	0	0
chr6_136622913_G_T	MAP3K5	NONSENSE	p.Y695*	0.0306797	0.62523	0.0733116	0	0	0	0	0.027	0.0144	0	0	0.0645	0.0254	0	0	0.0339	0.0117	0.0259	0.0254	0.0602	0.0244
chr5_150130569_A_T	PDGFRB	MISSENSE	p.I446N	0.0164036	0.62523	0.015873	0.025	0.0101	0.0345	0.0078	0.0196	0.0142	0	0	0.0185	0.0262	0.0357	0.0369	0.0719	0.0196	0.0342	0.0176	0.0235	0.0231
chr19_13298599_T_G	CACNA1A	MISSENSE	p.T1012P	0.0244682	0.62523	0.0733116	0	0	0.0174	0.0207	0	0	0	0	0.0208	0.0226	0.05	0.0143	0.0271	0.0369	0.0331	0.0319	0	0
chr17_39725388_A_T	ERBB2	MISSENSE	p.D904V	0.0335691	0.62523	0.109436	0	0	0	0	0	0	0	0	0.0337	0.0247	0.0588	0.0238	0	0	0	0	0.0411	0.027
chr14_20406394_A_C	TEP1	MISSENSE	p.W192G	0.0441034	0.62523	0.109436	0	0	0	0	0	0	0	0	0.075	0.0299	0	0	0.027	0.026	0.0455	0.0202	0	0
chr15_34790549_C_A	ACTC1	MISSENSE	p.A333S	0.0484316	0.62523	0.109436	0	0	0	0	0	0	0	0	0.0267	0.0244	0.0678	0.0469	0.0222	0.0476	0	0	0	0
chr8_109400146_C_A	PKHD1L1	NONSENSE	p.Y361*	0.00589056	0.62523	0.0441713	0	0	0	0	0	0	0	0	0	0	0.0121	0.0158	0.0223	0.0108	0.0226	0.0134	0.0278	0.0084
chr10_97865658_T_G	GOLGA7B	MISSENSE	p.S154R	0.00794753	0.62523	0.0365463	0	0	0.0176	0.0079	0.0236	0.008	0	0	0.0265	0.0171	0.0172	0.0105	0.0192	0.0336	0.0233	0.0145	0.0172	0.0321
chr4_38827117_G_T	TLR6	MISSENSE	p.T786K	0.0235471	0.62523	0.109855	0	0	0.0214	0.0095	0.0394	0.0238	0	0	0.04	0.0273	0.0301	0.0226	0.0262	0.0273	0.0483	0.0293	0.0275	0.0144
chr12_26427956_G_T	ITPR2	MISSENSE	p.T2301K	0.0267926	0.62523	0.0733116	0	0	0.0208	0.0171	0	0	0	0	0.0444	0.0278	0.029	0.0233	0.0217	0.022	0	0	0.0426	0.0256
chr19_51338965_T_G	VSIG10L	MISSENSE	p.H551P	0.0314751	0.62523	0.109436	0	0	0	0	0	0	0	0	0.0488	0.012	0.0435	0.025	0	0	0	0	0.0556	0.0083
chr11_125635482_G_T	CHEK1	NONSENSE	p.E223*	0.0329812	0.62523	0.109436	0	0	0	0	0	0	0	0	0.0465	0.0267	0	0	0.0229	0.0345	0.0333	0.0274	0	0
chr12_98516040_A_C	TMPO	MISSENSE	p.N58T	0.0401844	0.62523	0.109436	0	0	0	0	0	0	0	0	0	0	0.0385	0.0121	0.0704	0.0199	0	0	0.0571	0.0058
chr7_5190484_A_C	WIPI2	MISSENSE	p.Q22P	0.0322537	0.62523	0.109436	0	0	0	0	0	0	0	0	0	0	0.0345	0.0226	0.0328	0.0252	0.0303	0.0291	0	0
chr3_57073846_T_G	SPATA12	MISSENSE	p.L51R	0.032923	0.62523	0.109855	0	0	0.0317	0.013	0.013	0.0164	0	0	0.0505	0.0456	0.0138	0.011	0.0236	0.0324	0.0206	0.0175	0.0323	0.0251
chr6_57052705_C_A	KIAA1586	MISSENSE	p.P69Q	0.0371195	0.62523	0.109436	0	0	0	0	0	0	0	0	0	0	0	0	0.0244	0.0286	0.0192	0.037	0.037	0.043
chr20_37067047_C_A	RBL1	MISSENSE	p.A211S	0.0399424	0.62523	0.0733116	0	0	0.0201	0.0195	0	0	0	0	0.032	0.012	0.0496	0.041	0.0415	0.0106	0.0387	0.012	0	0
chr12_12718297_A_C	CDKN1B	MISSENSE	p.K153T	0.0400202	0.62523	0.0733116	0	0	0.0244	0.0286	0	0	0	0	0	0	0.0247	0.0357	0.0336	0.0271	0.0233	0.0372	0.0469	0.0345
chr11_60869728_T_G	ZP1	MISSENSE	p.H170Q	0.00490639	0.62523	0.0179428	0	0	0.006	0.0057	0	0	0	0	0.0183	0.0203	0.0057	0.0179	0.0089	0.0124	0.0071	0.0081	0.0123	0.0101
chr7_138538741_C_A	TRIM24	MISSENSE	p.H361N	0.0385245	0.62523	0.109436	0	0	0	0	0	0	0	0	0	0	0.0217	0.0462	0.039	0.0268	0.0233	0.0188	0	0
chrX_100632507_G_T	TSPAN6	MISSENSE	p.S216Y	0.0393693	0.62523	0.109436	0	0	0	0	0	0	0	0	0	0	0.046	0.0225	0.0202	0.0208	0.0339	0.0317	0	0
chr12_120093105_G_T	BICDL1	MISSENSE	p.D556Y	0.0426232	0.62523	0.109436	0	0	0	0	0	0	0	0	0	0	0	0	0.0323	0.0222	0.0319	0.0145	0.0571	0.0267
chr1_10647961_T_G	CASZ1	MISSENSE	p.T1113P	0.0397864	0.62523	0.109436	0	0	0	0	0	0	0	0	0	0	0.037	0.0194	0.0126	0.0278	0	0	0.0469	0.021
chr6_125889045_G_T	NCOA7	NONSENSE	p.E331*	0.0403652	0.62523	0.109436	0	0	0	0	0	0	0	0	0	0	0.0408	0.015	0.0226	0.0175	0.0204	0.0484	0	0
chr14_58646943_A_C	DACT1	MISSENSE	p.S737R	0.0112637	0.62523	0.019451	0	0	0.0088	0.0104	0	0	0.018	0.0065	0.0272	0.0096	0.0102	0.0201	0.0154	0.011	0.011	0.0233	0.0162	0.0116
chr11_47332934_A_T	MYBPC3	MISSENSE	p.C1124S	0.0115166	0.62523	0.015873	0.0169	0.012	0.0129	0.0067	0.0141	0.0072	0	0	0.0143	0.0146	0.0305	0.0106	0.0311	0.0051	0.0328	0.0064	0.0195	0.0232
chr19_19270415_A_C	TM6SF2	MISSENSE	p.V76G	0.012696	0.62523	0.0441713	0	0	0	0	0	0	0	0	0.0172	0.0146	0	0	0.0099	0.0158	0.0078	0.0092	0.0221	0.0133
chr17_28388270_T_G	SARM1	MISSENSE	p.L576R	0.0297697	0.62523	0.0733116	0	0	0.0161	0.0082	0	0	0	0	0.0248	0.0183	0.02	0.0188	0.0145	0.0142	0.0176	0.0267	0	0
chr22_41877349_T_G	SREBF2	MISSENSE	p.W503G	0.032715	0.62523	0.109855	0	0	0.0099	0.0122	0	0	0.0135	0.0315	0.0139	0.0404	0.0098	0.0226	0.0245	0.0352	0.0191	0.01	0.0244	0.0145
chr16_30379479_T_G	SEPTIN1	MISSENSE	p.N239T	0.0377104	0.62523	0.0733116	0	0	0.0159	0.0144	0	0	0	0	0.0326	0.0092	0	0	0.0134	0.0198	0.0178	0.0233	0.0388	0.0202
chr1_45011064_A_C	HECTD3	MISSENSE	p.V65G	0.0405283	0.62523	0.109436	0	0	0	0	0	0	0	0	0.0294	0.0123	0.0286	0.0128	0	0	0.0211	0.0386	0	0
chr4_8237669_A_T	SH3TC1	SPLICE_SITE	p.K1251M	0.042093	0.62523	0.109436	0	0	0	0	0	0	0	0	0	0	0	0	0.023	0.0115	0.0262	0.0245	0.0309	0.0269
chr4_173529015_A_C	HAND2	MISSENSE	p.L92R	0.0437998	0.62523	0.109436	0	0	0	0	0	0	0	0	0	0	0.029	0.0355	0.0194	0.0222	0.0179	0.0217	0	0
chr3_181713208_T_G	SOX2	MISSENSE	p.V283G	0.0119062	0.62523	0.0441713	0	0	0	0	0	0	0	0	0.0155	0.0102	0.0133	0.0079	0.0078	0.0141	0.0085	0.0167	0	0
chr11_70485510_T_G	SHANK2	MISSENSE	p.K1595Q	0.0226829	0.62523	0.0441713	0	0	0	0	0	0	0	0	0	0	0.0105	0.0106	0.0117	0.0151	0.0089	0.0064	0.0318	0.0126
chr19_57720574_T_G	ZNF671	MISSENSE	p.E504D	0.031389	0.62523	0.0733116	0	0	0.0084	0.0144	0	0	0	0	0.0131	0.0269	0	0	0.0072	0.0271	0.0137	0.015	0.0188	0.0211
chr8_66127415_A_T	TRIM55	MISSENSE	p.K49N	0.0331363	0.62523	0.0733116	0	0	0.0101	0.0126	0	0	0	0	0.021	0.0131	0.0126	0.0144	0.0151	0.0324	0.0102	0.0279	0	0
chr19_12758004_T_G	BEST2	MISSENSE	p.M486R	0.033801	0.62523	0.0733116	0	0	0.0121	0.0151	0	0	0	0	0	0	0.02	0.0095	0.0261	0.0157	0.0222	0.0201	0.0333	0.0147
chr7_149074399_T_G	ZNF786	MISSENSE	p.E95D	0.0347178	0.62523	0.0733116	0	0	0.0176	0.0099	0	0	0	0	0.0227	0.0231	0	0	0.0114	0.0256	0.0165	0.0143	0.0248	0.0238
chr19_5785500_A_C	AC011499.1	MISSENSE	p.V10G	0.0415833	0.62523	0.0634921	0	0	0.0155	0.0183	0.0196	0.035	0.0341	0.015	0.0247	0.032	0.0408	0.024	0.0526	0.015	0.0373	0.0422	0.0294	0.0102
chr12_106842632_G_T	RIC8B	MISSENSE	p.D294Y	0.0420426	0.62523	0.109436	0	0	0	0	0	0	0	0	0.0213	0.0114	0	0	0.0263	0.019	0.0178	0.0298	0	0
chr1_53594662_A_T	GLIS1	MISSENSE	p.C81S	0.0424466	0.62523	0.109436	0	0	0	0	0	0	0	0	0	0	0.0211	0.0244	0.0352	0.0109	0.0145	0.0176	0	0
chr1_109426320_G_T	PSMA5	MISSENSE	p.T4N	0.0463377	0.62523	0.109436	0	0	0	0	0	0	0	0	0.0476	0.0123	0.0326	0.0106	0	0	0.0246	0.0082	0	0
chr12_48143774_C_A	PFKM	MISSENSE	p.Q614K	0.0464675	0.62523	0.109436	0	0	0	0	0	0	0	0	0	0	0.0319	0.0188	0.0294	0.0276	0.0162	0.0138	0	0
chr17_78434213_A_C	DNAH17	MISSENSE	p.L4014R	0.0487823	0.62523	0.109436	0	0	0	0	0	0	0	0	0.0311	0.0178	0	0	0.0169	0.0106	0	0	0.037	0.0168
chrX_100632502_C_A	TSPAN6	NONSENSE	p.G218*	0.0413011	0.62523	0.109436	0	0	0	0	0	0	0	0	0.0213	0.0171	0.0185	0.0174	0.0083	0.0294	0	0	0	0
chr19_12665389_A_T	MAN2B1	MISSENSE	p.N133K	0.0432702	0.62523	0.109436	0	0	0	0	0	0	0	0	0	0	0	0	0.0155	0.0164	0.025	0.0205	0.0303	0.0093
chr19_1487849_T_G	PCSK4	MISSENSE	p.S177R	0.0461687	0.62523	0.109436	0	0	0	0	0	0	0	0	0.0187	0.0223	0	0	0.0168	0.0118	0	0	0.0235	0.0219
chr19_17259685_A_T	USHBP1	MISSENSE	p.H272Q	0.0465133	0.62523	0.109436	0	0	0	0	0	0	0	0	0.0136	0.0253	0	0	0	0	0.0221	0.0062	0.0169	0.0262
chr13_32355125_G_T	BRCA2	MISSENSE	p.R2424S	0.0489644	0.62523	0.109436	0	0	0	0	0	0	0	0	0	0	0.0433	0.0092	0.02	0.0122	0.0238	0.0097	0	0
chr19_44067099_G_T	ZNF223	MISSENSE	p.R424L	0.0215891	0.62523	0.0441713	0	0	0	0	0	0	0	0	0	0	0.0099	0.0132	0.0062	0.008	0.0137	0.0108	0.0107	0.0073
chr8_141221590_G_T	SLC45A4	MISSENSE	p.N88K	0.0397995	0.62523	0.0733116	0	0	0	0	0	0	0.0112	0.0079	0.0128	0.0138	0	0	0.0059	0.0172	0.022	0.0113	0.0172	0.0227
chr10_97865625_T_G	GOLGA7B	MISSENSE	p.S143R	0.0474379	0.62523	0.0733116	0	0	0.0101	0.0054	0	0	0	0	0.0156	0.0079	0	0	0.0106	0.0148	0.0135	0.0077	0.0395	0.0078
chr2_237818390_G_T	RBM44	MISSENSE	p.V492L	0.0477086	0.62523	0.109436	0	0	0	0	0	0	0	0	0.0222	0.0122	0.0297	0.0138	0	0	0.019	0.0098	0	0
chr11_5857579_G_T	OR52E8	MISSENSE	p.L42I	0.0487256	0.62523	0.109436	0	0	0	0	0	0	0	0	0	0	0.0189	0.0129	0.0281	0.0067	0.0196	0.0086	0	0
chr11_66852833_T_G	PC	MISSENSE	p.H506P	0.0489759	0.62523	0.0733116	0	0	0.0136	0.012	0	0	0	0	0	0	0.0217	0.0112	0.0169	0.01	0.0162	0.0164	0.0341	0.0127
chrX_100667318_G_T	SRPX2	MISSENSE	p.D336Y	0.0492499	0.62523	0.0634921	0	0	0.018	0.0093	0.0165	0.0175	0.0242	0.0088	0.0093	0.0184	0.012	0.0261	0.0195	0.0386	0.0357	0.0192	0.016	0.023
chr15_41480286_G_T	RTF1	MISSENSE	p.D663Y	0.036566	0.62523	0.0441713	0	0	0	0	0	0	0	0	0.0093	0.0086	0.0108	0.0226	0.0105	0.0054	0.0052	0.0067	0	0
chr10_73807997_G_T	NDST2	MISSENSE	p.T131N	0.0495642	0.62523	0.0441713	0	0	0	0	0	0	0	0	0	0	0.0063	0	0.0052	0.0078	0.006	0.0086	0.0096	0.0075
Supplementary Table 7a: CHIP variants with increased VAFs in PR as compared to ER groups, in PRE-NACT samples (cfDNA and WBC-DNA VAFs)

## Sheet: b
id	gene	variantClassification	proteinChange	Limma_pval	adj_Limma_p	Wilcox_pval	ER1_pre_cfDNA	ER1_pre_WBC	ER6_pre_cfDNA	ER6_pre_WBC	ER7_pre_cfDNA	ER7_pre_WBC	ER8_pre_cfDNA	ER8_pre_WBC	PR2_pre_cfDNA	PR2_pre_WBC	PR3_pre_cfDNA	PR3_pre_WBC	PR5_pre_cfDNA	PR5_pre_WBC	PR6_pre_cfDNA	PR6_pre_WBC	PR10_pre_cfDNA	PR10_pre_WBC
chr7_680632_A_C	PRKAR1B	MISSENSE	p.V91G	0.00729335	0.592549	0.0441713	0	0	0	0	0	0	0	0	0	0	0.2354	0.0452	0.17	0.0327	0.193	0.0479	0.0952	0.0498
chr19_58279099_A_T	ZNF8	MISSENSE	p.E6D	0.00235613	0.592549	0.015873	0.0938	0.0282	0.0769	0.0143	0	0	0.0545	0.0131	0.2059	0.0359	0.1765	0.0325	0.16	0.0155	0.0952	0.0314	0.1389	0.0087
chr19_49832009_A_T	MED25	MISSENSE	p.H435L	9.90407e-06	0.12786	0.0150785	0	0	0	0	0	0	0	0	0.049	0.0264	0.0373	0.0235	0.0346	0.0092	0.0247	0.0077	0.0417	0.0133
chr9_101390724_G_T	MRPL50	NONSENSE	p.Y73*	0.00020597	0.592549	0.0150785	0	0	0	0	0	0	0	0	0.0563	0.037	0.0638	0.0342	0.0248	0.0357	0.0539	0.0222	0.0299	0.0412
chr19_6908751_A_C	ADGRE1	MISSENSE	p.K315N	0.0405302	0.592549	0.109436	0	0	0	0	0	0	0	0	0	0	0	0	0.2576	0.0435	0.1739	0.042	0.1667	0.0411
chr10_116927819_A_T	SHTN1	MISSENSE	p.L362H	0.0198821	0.592549	0.0441713	0	0	0	0	0	0	0	0	0	0	0.0811	0.0488	0.1377	0.0462	0.197	0.0361	0.0526	0.0476
chr7_680605_A_C	PRKAR1B	MISSENSE	p.V100G	0.00970279	0.592549	0.0441713	0	0	0	0	0	0	0	0	0	0	0.0811	0.0303	0.1457	0.0276	0.0935	0.0459	0.0577	0.0492
chr7_42023586_A_T	GLI3	MISSENSE	p.L460H	0.000512744	0.592549	0.0179428	0	0	0	0	0	0	0.0327	0.0373	0.042	0.0225	0.066	0.0294	0.0613	0.0147	0.0584	0.0405	0.0362	0.0138
chr2_237818413_G_T	RBM44	MISSENSE	p.E499D	0.00685501	0.592549	0.019451	0	0	0.0472	0.0097	0.05	0.0398	0	0	0.1321	0.0178	0.0822	0.0244	0.0601	0.0164	0.1019	0.0346	0.0526	0.0222
chrX_153648234_A_C	DUSP9	MISSENSE	p.E94A	0.0419256	0.592549	0.109436	0	0	0	0	0	0	0	0	0	0	0.1111	0.027	0.1892	0.0429	0.1875	0.0435	0	0
chr11_372946_A_T	B4GALNT4	SPLICE_SITE	p.H148L	0.0127809	0.592549	0.0733116	0.022	0.0201	0	0	0	0	0	0	0.0517	0.0365	0.1111	0.0386	0	0	0.0838	0.032	0.125	0.0474
chr20_259252_G_T	DEFB132	MISSENSE	p.R78S	0.000131441	0.592549	0.0150785	0	0	0	0	0	0	0	0	0.0339	0.0159	0.0263	0.0209	0.028	0.0161	0.0145	0.0094	0.04	0.0104
chr14_75046964_C_A	MLH3	NONSENSE	p.E898*	0.00261965	0.592549	0.0342039	0	0	0	0	0	0	0.0355	0.0265	0.0204	0.0487	0.0602	0.0248	0.058	0.0222	0.0538	0.0368	0.0654	0.0391
chr22_35347086_A_C	TOM1	MISSENSE	p.K452N	0.0222735	0.592549	0.0179428	0	0	0.0172	0.0181	0	0	0	0	0.0354	0.016	0.0367	0.026	0.1626	0.0486	0.0411	0.019	0.0741	0.0426
chr14_23386616_A_T	MYH6	MISSENSE	p.L1553Q	0.0150234	0.592549	0.0441713	0	0	0	0	0	0	0	0	0.0476	0.0348	0.1019	0.0233	0	0	0.0909	0.0325	0.0337	0.027
chr2_23833943_G_T	ATAD2B	MISSENSE	p.F568L	0.0382437	0.592549	0.109436	0	0	0	0	0	0	0	0	0.1279	0.0484	0.0982	0.0238	0	0	0	0	0.0862	0.0392
chr11_66315169_A_T	CD248	MISSENSE	p.L620H	0.0126474	0.592549	0.0431144	0	0	0	0	0	0	0	0	0	0	0.0417	0.0173	0.0783	0.0435	0.0783	0.0351	0.0294	0.0226
chr19_40806673_A_T	EGLN2	SPLICE_SITE	p.K39M	0.0196658	0.592549	0.109855	0.0732	0.0495	0	0	0	0	0.0325	0.0375	0.0467	0.0172	0.0598	0.0325	0.0655	0.0187	0.1043	0.0278	0.102	0.0406
chr19_17436899_G_T	TMEM221	MISSENSE	p.F145L	0.00683328	0.592549	0.0365463	0	0	0.0271	0.0215	0	0	0.034	0.0351	0.0323	0.014	0.038	0.0255	0.0496	0.015	0.0739	0.0388	0.0732	0.0452
chr14_73251781_T_G	PAPLN	MISSENSE	p.L236R	0.00936521	0.592549	0.0441713	0	0	0	0	0	0	0	0	0.0667	0.0184	0.0303	0.0261	0.0333	0.0192	0.0523	0.0264	0	0
chr1_53509888_A_T	GLIS1	MISSENSE	p.F500I	0.0382858	0.592549	0.105364	0	0	0.0351	0.0242	0	0	0.0396	0.0303	0	0	0.0964	0.0303	0.0811	0.0194	0.1122	0.0472	0.0563	0.019
chr11_66315166_A_T	CD248	MISSENSE	p.L621Q	0.0419273	0.592549	0.0441713	0	0	0	0	0	0	0	0	0.0196	0.0137	0	0	0.1026	0.0269	0.1154	0.0342	0.0309	0.0492
chr6_42268233_A_C	TRERF1	MISSENSE	p.L453R	0.0122045	0.592549	0.0441713	0	0	0	0	0	0	0	0	0.0476	0.049	0.0163	0.0294	0.0282	0.016	0	0	0.0408	0.0439
chr1_173909856_C_A	SERPINC1	MISSENSE	p.M283I	0.00108073	0.592549	0.019451	0	0	0.0112	0.0239	0.0141	0.0146	0	0	0.0252	0.0065	0.0233	0.0063	0.0237	0.0139	0.0208	0.0053	0.0204	0.015
chr11_66315137_A_T	CD248	MISSENSE	p.S631T	0.00553601	0.592549	0.0342039	0	0	0.0232	0.0249	0	0	0	0	0.0288	0.0094	0.0316	0.0156	0.037	0.0295	0.0235	0.0123	0.0155	0.0166
chr20_37067047_C_A	RBL1	MISSENSE	p.A211S	0.0168138	0.592549	0.0733116	0	0	0.0201	0.0195	0	0	0	0	0.032	0.012	0.0496	0.041	0.0415	0.0106	0.0387	0.012	0	0
chr14_58646940_A_C	DACT1	MISSENSE	p.T736P	0.00564696	0.592549	0.0441713	0	0	0	0	0	0	0	0	0	0	0.0314	0.026	0.0199	0.0252	0.0229	0.0069	0.0296	0.0077
chr19_45280603_T_G	MARK4	MISSENSE	p.L382R	0.00493729	0.592549	0.0441713	0	0	0	0	0	0	0	0	0.019	0.0303	0.0254	0.0254	0	0	0.0246	0.0297	0.0273	0.0116
chr12_98516040_A_C	TMPO	MISSENSE	p.N58T	0.0443379	0.592549	0.109436	0	0	0	0	0	0	0	0	0	0	0.0385	0.0121	0.0704	0.0199	0	0	0.0571	0.0058
chr1_228215077_T_G	OBSCN	MISSENSE	p.F603V	0.00148549	0.592549	0.0179428	0	0	0	0	0	0	0.0096	0.0078	0.0224	0.0089	0.0221	0.0138	0.0187	0.0147	0.0115	0.0168	0.0134	0.008
chrX_72657598_G_T	PHKA1	MISSENSE	p.T303N	0.0048973	0.592549	0.019451	0	0	0.0222	0.0191	0.0157	0.0261	0	0	0.0248	0.016	0.0231	0.0364	0.0288	0.045	0.0306	0.0258	0.0297	0.0392
chr15_43793012_G_T	SERF2	MISSENSE	p.M15I	0.0329754	0.592549	0.0733116	0	0	0	0	0.0312	0.0108	0	0	0	0	0.0411	0.0221	0.0381	0.0361	0.044	0.0355	0.0606	0.0116
chr19_51338965_T_G	VSIG10L	MISSENSE	p.H551P	0.0364644	0.592549	0.109436	0	0	0	0	0	0	0	0	0.0488	0.012	0.0435	0.025	0	0	0	0	0.0556	0.0083
chr6_136622913_G_T	MAP3K5	NONSENSE	p.Y695*	0.0419915	0.592549	0.124773	0	0	0	0	0.027	0.0144	0	0	0.0645	0.0254	0	0	0.0339	0.0117	0.0259	0.0254	0.0602	0.0244
chr16_2020031_A_C	NPW	MISSENSE	p.T44P	0.0392539	0.592549	0.109436	0	0	0	0	0	0	0	0	0	0	0.0536	0.02	0.0375	0.0337	0.0541	0.0268	0	0
chr17_39725388_A_T	ERBB2	MISSENSE	p.D904V	0.0451854	0.592549	0.109436	0	0	0	0	0	0	0	0	0.0337	0.0247	0.0588	0.0238	0	0	0	0	0.0411	0.027
chr19_48498489_T_G	LMTK3	MISSENSE	p.E860D	0.00438763	0.592549	0.0342039	0	0	0.0105	0.0335	0	0	0	0	0.0221	0.0188	0.0194	0.0238	0.0097	0.0303	0.0111	0.0419	0.0213	0.0334
chr8_109400146_C_A	PKHD1L1	NONSENSE	p.Y361*	0.00942461	0.592549	0.0441713	0	0	0	0	0	0	0	0	0	0	0.0121	0.0158	0.0223	0.0108	0.0226	0.0134	0.0278	0.0084
chr12_26427956_G_T	ITPR2	MISSENSE	p.T2301K	0.0346908	0.592549	0.0733116	0	0	0.0208	0.0171	0	0	0	0	0.0444	0.0278	0.029	0.0233	0.0217	0.022	0	0	0.0426	0.0256
chr12_26906340_G_T	INTS13	MISSENSE	p.N681K	0.00855657	0.592549	0.0441713	0	0	0	0	0	0	0	0	0.0128	0.0144	0.0229	0.014	0.0217	0.0263	0.0167	0.0294	0	0
chr19_5785500_A_C	AC011499.1	MISSENSE	p.V10G	0.0249751	0.592549	0.0634921	0	0	0.0155	0.0183	0.0196	0.035	0.0341	0.015	0.0247	0.032	0.0408	0.024	0.0526	0.015	0.0373	0.0422	0.0294	0.0102
chr19_13298599_T_G	CACNA1A	MISSENSE	p.T1012P	0.0347512	0.592549	0.0733116	0	0	0.0174	0.0207	0	0	0	0	0.0208	0.0226	0.05	0.0143	0.0271	0.0369	0.0331	0.0319	0	0
chr19_12758004_T_G	BEST2	MISSENSE	p.M486R	0.020548	0.592549	0.0733116	0	0	0.0121	0.0151	0	0	0	0	0	0	0.02	0.0095	0.0261	0.0157	0.0222	0.0201	0.0333	0.0147
chr5_102459716_C_A	SLCO6A1	MISSENSE	p.A321S	0.0473524	0.592549	0.0733116	0	0	0.008	0.0128	0	0	0	0	0	0	0.0541	0.0255	0.0141	0.0348	0.0166	0.0199	0.0317	0.0227
chr11_47332934_A_T	MYBPC3	MISSENSE	p.C1124S	0.0157052	0.592549	0.031746	0.0169	0.012	0.0129	0.0067	0.0141	0.0072	0	0	0.0143	0.0146	0.0305	0.0106	0.0311	0.0051	0.0328	0.0064	0.0195	0.0232
chr7_5190484_A_C	WIPI2	MISSENSE	p.Q22P	0.0376074	0.592549	0.109436	0	0	0	0	0	0	0	0	0	0	0.0345	0.0226	0.0328	0.0252	0.0303	0.0291	0	0
chr12_53191894_A_C	ITGB7	MISSENSE	p.F761V	0.045644	0.592549	0.0733116	0	0	0	0	0	0	0.0148	0.0127	0.0159	0.0286	0.0411	0.0476	0	0	0.0425	0.0462	0.0183	0.0169
chr4_38827117_G_T	TLR6	MISSENSE	p.T786K	0.0499096	0.592549	0.109855	0	0	0.0214	0.0095	0.0394	0.0238	0	0	0.04	0.0273	0.0301	0.0226	0.0262	0.0273	0.0483	0.0293	0.0275	0.0144
chr22_41877349_T_G	SREBF2	MISSENSE	p.W503G	0.0170887	0.592549	0.0650637	0	0	0.0099	0.0122	0	0	0.0135	0.0315	0.0139	0.0404	0.0098	0.0226	0.0245	0.0352	0.0191	0.01	0.0244	0.0145
chr4_8237669_A_T	SH3TC1	SPLICE_SITE	p.K1251M	0.0418804	0.592549	0.109436	0	0	0	0	0	0	0	0	0	0	0	0	0.023	0.0115	0.0262	0.0245	0.0309	0.0269
chr1_45011064_A_C	HECTD3	MISSENSE	p.V65G	0.0430229	0.592549	0.109436	0	0	0	0	0	0	0	0	0.0294	0.0123	0.0286	0.0128	0	0	0.0211	0.0386	0	0
chr1_177164613_T_G	ASTN1	MISSENSE	p.T22P	0.0293253	0.592549	0.111111	0	0	0.0242	0.0253	0.0106	0.0239	0.0151	0.0194	0.0213	0.014	0.0194	0.0157	0.034	0.0284	0.0331	0.0346	0.0221	0.0348
chr3_64533242_G_T	ADAMTS9	MISSENSE	p.T1881N	0.0459469	0.592549	0.124773	0	0	0	0	0.0171	0.0081	0	0	0.0254	0.0092	0.0252	0.0222	0.0295	0.0323	0.0152	0.0069	0	0
chr11_66852833_T_G	PC	MISSENSE	p.H506P	0.0461634	0.592549	0.0733116	0	0	0.0136	0.012	0	0	0	0	0	0	0.0217	0.0112	0.0169	0.01	0.0162	0.0164	0.0341	0.0127
chr13_28713088_G_T	SLC46A3	MISSENSE	p.L218I	0.0484531	0.592549	0.124773	0	0	0.0135	0.0196	0	0	0	0	0.0273	0.0084	0.0369	0.0211	0.0134	0.0174	0.0177	0.028	0	0
chr19_19270415_A_C	TM6SF2	MISSENSE	p.V76G	0.023419	0.592549	0.0441713	0	0	0	0	0	0	0	0	0.0172	0.0146	0	0	0.0099	0.0158	0.0078	0.0092	0.0221	0.0133
chr9_132326634_G_T	SETX	NONSENSE	p.S1655*	0.0354358	0.592549	0.0733116	0	0	0.0077	0.0162	0	0	0	0	0.0162	0.017	0.0119	0.009	0.0155	0.0203	0	0	0.0286	0.0161
chr11_70485510_T_G	SHANK2	MISSENSE	p.K1595Q	0.0459155	0.592549	0.0441713	0	0	0	0	0	0	0	0	0	0	0.0105	0.0106	0.0117	0.0151	0.0089	0.0064	0.0318	0.0126
chr12_106842632_G_T	RIC8B	MISSENSE	p.D294Y	0.0472108	0.592549	0.109436	0	0	0	0	0	0	0	0	0.0213	0.0114	0	0	0.0263	0.019	0.0178	0.0298	0	0
chr2_237818390_G_T	RBM44	MISSENSE	p.V492L	0.0476435	0.592549	0.109436	0	0	0	0	0	0	0	0	0.0222	0.0122	0.0297	0.0138	0	0	0.019	0.0098	0	0
chr11_5857579_G_T	OR52E8	MISSENSE	p.L42I	0.0486971	0.592549	0.109436	0	0	0	0	0	0	0	0	0	0	0.0189	0.0129	0.0281	0.0067	0.0196	0.0086	0	0
chr1_44724607_T_G	ARMH1	MISSENSE	p.M330R	0.0496525	0.592549	0.109436	0	0	0	0	0	0	0	0	0	0	0	0	0.0181	0.0058	0.0229	0.0073	0.0308	0.0107
chr11_60869728_T_G	ZP1	MISSENSE	p.H170Q	0.0182456	0.592549	0.0342039	0	0	0.006	0.0057	0	0	0	0	0.0183	0.0203	0.0057	0.0179	0.0089	0.0124	0.0071	0.0081	0.0123	0.0101
chr3_181713208_T_G	SOX2	MISSENSE	p.V283G	0.0208989	0.592549	0.0441713	0	0	0	0	0	0	0	0	0.0155	0.0102	0.0133	0.0079	0.0078	0.0141	0.0085	0.0167	0	0
chr19_1487849_T_G	PCSK4	MISSENSE	p.S177R	0.0485853	0.592549	0.109436	0	0	0	0	0	0	0	0	0.0187	0.0223	0	0	0.0168	0.0118	0	0	0.0235	0.0219
chr19_44067099_G_T	ZNF223	MISSENSE	p.R424L	0.0236384	0.592549	0.0441713	0	0	0	0	0	0	0	0	0	0	0.0099	0.0132	0.0062	0.008	0.0137	0.0108	0.0107	0.0073
chr5_155015964_G_T	KIF4B	MISSENSE	p.R702L	0.0446893	0.592549	0.111111	0	0	0.0122	0.0089	0.0069	0.0174	0.014	0.0156	0.019	0.015	0.0097	0.0086	0.013	0.0283	0.0234	0.0268	0.0269	0.0219
chr15_41480286_G_T	RTF1	MISSENSE	p.D663Y	0.0291138	0.592549	0.0441713	0	0	0	0	0	0	0	0	0.0093	0.0086	0.0108	0.0226	0.0105	0.0054	0.0052	0.0067	0	0
chr19_12755751_A_C	BEST2	MISSENSE	p.Y284S	0.0346901	0.592549	0.0733116	0	0	0.0059	0.0106	0	0	0	0	0.01	0.0101	0.0117	0.0075	0.0149	0.0063	0.0122	0.0069	0	0
chr22_41810264_T_G	CCDC134	MISSENSE	p.F95V	0.0479124	0.592549	0.0733116	0	0	0.0059	0.0206	0	0	0	0	0	0	0.0177	0.01	0.0081	0.0061	0.0126	0.0107	0.0101	0.0122
Supplementary Table 7b: CHIP variants with increased VAFs in PR as compared to ER groups, in PRE-NACT samples (cfDNA VAFs)
