# Supplementary material for: Longitudinal genomic profiling of chemotherapy-related CHIP variants in patients with ovarian cancer
Source: Front Oncol. 2025 Apr 29;15:1538446. doi: 10.3389/fonc.2025.1538446 (PMC12069037; doi:10.3389/fonc.2025.1538446)
Supplement: Supplementary Table 9 — CHIP variations whose VAFs in tumor DNA were lower in post-NACT samples than in pre-NACT samples. [file Table9.xlsx]

## Sheet: Supplementary Table 9
id	gene	variantClassification	proteinChange	Limma_pval	adj_Limma_p	Wilcox_pval	ER1_pre_Tumor	ER6_pre_Tumor	ER7_pre_Tumor	ER8_pre_Tumor	PR2_pre_Tumor	PR3_pre_Tumor	PR5_pre_Tumor	PR6_pre_Tumor	ER1_post_Tumor	ER6_post_Tumor	ER7_post_Tumor	ER8_post_Tumor	PR2_post_Tumor	PR3_post_Tumor	PR5_post_Tumor	PR6_post_Tumor
chr13_39679599_G_T	COG6	MISSENSE	p.R201L	0.000136957	0.784544	0.0224943	0	0	0	0	0	0	0	0	0.013	0.0099	0.0209	0	0.0123	0.0263	0.0149	0.0233
chr22_29050400_A_C	ZNRF3	MISSENSE	p.Y640S	0.000504284	0.784544	0.0224943	0	0	0.0062	0	0	0	0	0.0078	0.0172	0	0.0096	0.0122	0.0157	0.01	0.0129	0.0168
chr18_46864167_G_T	PIAS2	MISSENSE	p.S194Y	0.000586035	0.784544	0.0360317	0	0	0	0	0	0	0	0	0.0367	0	0.0217	0.0213	0.0288	0.0449	0	0.04
chr3_195887035_A_C	TNK2	MISSENSE	p.L59R	0.000610856	0.784544	0.0224943	0	0.0085	0	0	0	0	0	0	0.0093	0.0146	0.0095	0	0.0071	0.0121	0.0142	0.0155
chr18_74353801_C_A	C18orf63	MISSENSE	p.Q512K	0.00122772	0.784544	0.015625	0	0	0.01	0	0.0074	0	0	0	0.0089	0.0151	0.0114	0.0109	0.007	0.0172	0.011	0.018
chr2_231146270_A_C	PSMD1	MISSENSE	p.N677H	0.00136869	0.784544	0.0078125	0	0.0069	0.0052	0.0052	0.0077	0.0083	0.009	0.0132	0.0121	0.0072	0.0107	0.0142	0.0133	0.0145	0.0165	0.0207
chr12_132066781_T_G	EP400	MISSENSE	p.V2854G	0.00140588	0.784544	0.015625	0.0108	0	0.015	0.0268	0.0129	0.0081	0	0.0122	0.0107	0.019	0.029	0.0465	0.0233	0.0181	0.0244	0.0448
chr14_23402774_A_T	MYH6	MISSENSE	p.Y309N	0.00150557	0.784544	0.015625	0	0.0094	0.0066	0	0.0079	0	0	0.0068	0.007	0.0139	0.0163	0.0129	0.0071	0.0076	0.0118	0.0171
chr17_63099189_G_T	TANC2	NONSENSE	p.E52*	0.00154423	0.784544	0.015625	0	0	0	0	0.0141	0	0.0067	0	0.0056	0.008	0.0087	0.0081	0.0125	0.0086	0.0175	0.0125
chr3_50253143_T_G	GNAI2	MISSENSE	p.F141L	0.00167901	0.784544	0.0224943	0.0053	0.0051	0	0	0	0.0068	0.0052	0.0058	0.0152	0.0106	0.0147	0.015	0	0.0107	0.0072	0.0126
chr2_71551719_A_T	DYSF	SPLICE_SITE	p.E602V	0.00179964	0.784544	0.0360317	0	0	0	0	0	0	0	0	0.0147	0.0209	0.0102	0	0.013	0	0.016	0.0077
chr2_101698087_A_C	MAP4K4	MISSENSE	p.N3H	0.00189729	0.784544	0.0224943	0.0145	0	0	0	0	0.0149	0	0.0174	0.0154	0.0153	0.0116	0.0087	0.0114	0.0357	0	0.0349
chr4_128107215_T_G	LARP1B	MISSENSE	p.I297S	0.00193638	0.784544	0.0078125	0	0	0	0	0.0214	0	0	0.019	0.0099	0.0095	0.0069	0.0315	0.0223	0.0077	0.011	0.0331
chr3_47275400_G_T	KIF9	MISSENSE	p.H62N	0.00193934	0.784544	0.0355223	0	0	0	0	0	0	0	0	0.0075	0	0.0114	0.0162	0	0.0105	0.0114	0.0174
chr14_20406394_A_C	TEP1	MISSENSE	p.W192G	0.00203301	0.784544	0.0360317	0	0	0	0	0	0.023	0	0	0	0.0484	0.0306	0.0294	0.019	0.0353	0.0308	0
chr19_48194957_T_G	ZSWIM9	MISSENSE	p.V298G	0.00240957	0.784544	0.0224943	0	0	0.0169	0.025	0	0	0.0194	0.0094	0.0147	0.0345	0.0259	0.0303	0.0198	0.0141	0.0194	0.0235
chr19_13954431_A_T	DCAF15	MISSENSE	p.Y75F	0.00250007	0.784544	0.0346106	0	0	0.0055	0.0061	0	0.0109	0	0.0068	0.0129	0	0.018	0.0149	0.0162	0.0104	0.012	0.0118
chr1_234401216_C_A	TARBP1	MISSENSE	p.A1346S	0.00251626	0.784544	0.0360317	0	0	0	0	0	0.0135	0	0	0.0185	0	0.0222	0.0234	0.0261	0.0179	0	0.0152
chr16_27549820_A_C	GTF3C1	MISSENSE	p.L24R	0.00256661	0.784544	0.0078125	0.0301	0.0297	0.0165	0.01	0.0167	0.0267	0.0258	0.0351	0.0579	0.0412	0.0391	0.0266	0.0181	0.0653	0.053	0.0414
chr5_77489488_C_A	WDR41	MISSENSE	p.V46L	0.00260028	0.784544	0.0360317	0	0	0	0	0	0	0	0	0.0087	0	0.0098	0	0.009	0.0144	0.0079	0.0167
chr4_87981532_G_T	SPP1	MISSENSE	p.D78Y	0.00260059	0.784544	0.0222541	0	0	0	0	0	0	0	0	0.0069	0.0069	0.0078	0.0065	0.0058	0.0148	0.0088	0
chr1_156738651_A_C	MRPL24	MISSENSE	p.H18Q	0.002672	0.784544	0.0078125	0.0125	0.0089	0.0061	0.0064	0	0.0113	0.0174	0	0.0211	0.0277	0.0067	0.0139	0.011	0.0156	0.0215	0.0141
chr21_33244979_G_T	IFNAR2	MISSENSE	p.K42N	0.00273199	0.784544	0.0207062	0.0117	0	0.0074	0	0	0.0123	0.0054	0	0.0104	0.0062	0.0227	0.0116	0.0196	0.0188	0.0162	0.0062
chr12_65169807_A_C	LEMD3	MISSENSE	p.T71P	0.00286331	0.784544	0.0360317	0	0	0.0068	0	0	0	0.0076	0.0094	0.0083	0.0152	0.026	0	0	0.0135	0.0161	0.0175
chr8_29180135_A_T	KIF13B	MISSENSE	p.L230H	0.00334787	0.784544	0.0224943	0	0	0	0	0.0066	0	0	0	0.006	0	0.0074	0.0055	0.0122	0.0066	0.0087	0.0139
chr17_50463900_A_T	ACSF2	MISSENSE	p.M377L	0.00335889	0.784544	0.0346106	0	0.0094	0.0052	0	0	0.0075	0	0	0.0136	0.0093	0.0103	0.0095	0	0.0128	0.0096	0.0108
chr2_127201300_C_A	CYP27C1	MISSENSE	p.L235F	0.00364973	0.784544	0.0346106	0.0101	0	0	0.0156	0.0327	0	0	0	0.0261	0.018	0.0224	0.0376	0.0242	0	0.0413	0.0449
chr11_64368763_A_C	RPS6KA4	MISSENSE	p.N465T	0.0037666	0.784544	0.0224943	0.0101	0	0.0081	0.0197	0	0.0165	0	0.0221	0.0319	0.0101	0.0375	0.0234	0	0.0283	0.0177	0.0308
chr6_35243738_A_C	SCUBE3	MISSENSE	p.N685T	0.00430178	0.784544	0.0360317	0	0	0.0055	0	0	0	0.0064	0.0051	0.0066	0.0175	0.0181	0	0	0.0075	0.0125	0.0152
chr19_16148829_G_C	HSH2D	MISSENSE	p.A27P	0.00440808	0.784544	0.0234375	0	0	0.0151	0.017	0.016	0.0099	0	0	0.0106	0.0144	0.0284	0.0127	0.0338	0.0121	0.0303	0.019
chr20_46251105_A_C	CDH22	MISSENSE	p.W64G	0.00443999	0.784544	0.0224943	0.0095	0	0.0067	0	0	0.0113	0.0072	0.0116	0.0113	0.0071	0.0143	0	0.0053	0.0232	0.0185	0.0221
chr7_105203745_G_T	SRPK2	MISSENSE	p.P27T	0.00455704	0.784544	0.0346106	0	0.0471	0.02	0	0	0	0.029	0.0211	0	0.0455	0.0395	0.0263	0.0392	0.0625	0.0667	0.06
chr19_4446564_A_C	UBXN6	MISSENSE	p.F286V	0.00471099	0.784544	0.015625	0	0	0.0087	0	0	0.0102	0.0097	0	0.0073	0.0066	0.0124	0.013	0.0103	0.012	0.0094	0.0131
chr19_55642704_A_C	ZNF580	MISSENSE	p.T66P	0.00487038	0.784544	0.015625	0.0088	0	0.0155	0	0	0.0117	0.0223	0.0065	0.0242	0.0252	0.0245	0.0108	0.0064	0.0171	0.0177	0.0302
chr4_8618483_A_C	CPZ	MISSENSE	p.N509H	0.005197	0.784544	0.0078125	0.0307	0.0254	0.0377	0.0137	0.0349	0.0597	0.0638	0.0553	0.0441	0.0611	0.0823	0.0275	0.0456	0.092	0.0789	0.0641
chr15_82044041_C_G	MEX3B	MISSENSE	p.G277R	0.00542846	0.784544	0.0078125	0.0108	0.0071	0.0231	0.0222	0.0135	0.0217	0.0382	0.0191	0.0287	0.0538	0.0277	0.0283	0.0351	0.0536	0.046	0.032
chr10_100482437_A_C	WNT8B	MISSENSE	p.N226T	0.00549699	0.784544	0.0078125	0.0078	0.0124	0.0077	0.0088	0.0059	0.0244	0.0233	0.0092	0.022	0.0185	0.0224	0.0111	0.0073	0.0343	0.0287	0.0194
chr16_57463048_A_T	POLR2C	MISSENSE	p.R36W	0.00571271	0.784544	0.0078125	0.0103	0.0125	0.0072	0.0427	0.0323	0.0057	0.013	0.0082	0.0152	0.0255	0.0173	0.069	0.0377	0.0308	0.0132	0.0225
chr8_23260551_C_A	CHMP7	MISSENSE	p.S438R	0.00574786	0.784544	0.0360317	0	0	0	0.0113	0.0101	0	0	0	0.0155	0	0.0126	0.0174	0.034	0	0.0113	0.0615
chr8_11708332_T_G	GATA4	MISSENSE	p.M7R	0.00603109	0.784544	0.0234375	0	0	0.0117	0.0132	0.0111	0.0086	0.0093	0	0.0122	0.0116	0.0118	0.0117	0.0202	0.0134	0.0192	0.0139
chr18_46864173_C_A	PIAS2	MISSENSE	p.C192F	0.00612057	0.784544	0.075927	0.0294	0	0	0	0	0	0.0323	0	0.0246	0	0.0222	0.0206	0.0189	0.0482	0.0303	0.0435
chr11_67497411_A_T	PITPNM1	MISSENSE	p.S656T	0.0062009	0.784544	0.0224943	0	0.0052	0	0	0	0.0112	0	0	0.0076	0.0085	0.0064	0.0077	0.0083	0.0119	0	0.0146
chr5_79236798_A_C	JMY	MISSENSE	p.T50P	0.00638358	0.784544	0.0360317	0	0.0094	0.0057	0	0	0.0056	0.0083	0	0	0.0178	0.0245	0	0.0059	0.0293	0.0169	0.0091
chr12_131982351_T_G	EP400	MISSENSE	p.V601G	0.00648817	0.784544	0.0360317	0.0078	0.0121	0.0088	0	0	0.0106	0.0077	0.006	0.0168	0.0244	0.0129	0	0	0.0172	0.0182	0.0158
chr20_16335967_A_C	KIF16B	MISSENSE	p.F1224V	0.00671914	0.784544	0.0360317	0	0	0.0077	0	0.0165	0.0134	0	0.0117	0.0225	0	0.028	0	0.0272	0.0278	0.0274	0.0189
chr7_151876527_A_C	PRKAG2	MISSENSE	p.S32A	0.00683358	0.784544	0.0234375	0	0	0.0055	0.0104	0.0065	0.0091	0.0057	0.0079	0.0066	0.0097	0.0139	0.0073	0.0069	0.0219	0.0237	0.0243
chr15_63939304_C_A	DAPK2	MISSENSE	p.D171Y	0.00691681	0.784544	0.0360317	0.0129	0	0	0	0	0	0.0057	0	0.0239	0.0069	0.0087	0	0	0.0127	0.0082	0.0149
chr17_81120475_A_C	AATK	MISSENSE	p.L1154W	0.00692361	0.784544	0.0346106	0.0058	0.0054	0.0064	0	0	0.0063	0.0063	0.0058	0.0068	0.0209	0.0188	0.0082	0	0.0172	0.0057	0.0219
chr10_60080573_G_T	ANK3	MISSENSE	p.R1466S	0.00696443	0.784544	0.0234375	0.026	0.0186	0	0.0166	0	0	0.02	0	0.0276	0.0382	0.0168	0.0301	0.0279	0.0219	0.0124	0.0152
chr10_97641137_A_C	PI4K2A	MISSENSE	p.Q132P	0.00704572	0.784544	0.0390625	0	0.0166	0	0.0101	0	0.0104	0.0104	0.007	0.0227	0.0148	0.017	0.0094	0.0144	0.0172	0.0156	0.0219
chr17_75502116_T_G	CASKIN2	MISSENSE	p.E986D	0.00724278	0.784544	0.0224943	0	0.0075	0	0.0079	0	0.0054	0	0.0116	0.0061	0.01	0.0065	0.0104	0.0064	0.01	0.0103	0.0116
chr11_57476748_A_C	RTN4RL2	MISSENSE	p.E367A	0.00731377	0.784544	0.0224943	0.0114	0.0064	0.013	0.0085	0.0103	0.011	0.0192	0	0.0274	0.0101	0.0208	0.017	0.0239	0.0142	0.0229	0
chr5_139414170_A_T	DNAJC18	MISSENSE	p.I352N	0.00732122	0.784544	0.0346106	0	0.011	0	0	0	0	0	0	0	0.009	0.0085	0.0059	0.0161	0.0087	0.0134	0.009
chr8_64596689_G_T	CYP7B1	MISSENSE	p.Q492K	0.00732997	0.784544	0.0590582	0	0	0	0	0	0	0	0	0.0099	0	0	0	0.0122	0.0123	0.0296	0.0203
chr3_64533253_G_T	ADAMTS9	MISSENSE	p.N1877K	0.00756403	0.784544	0.0390625	0	0	0.0117	0.0154	0.0203	0.0144	0.017	0	0.024	0.0153	0.0303	0.0189	0.0152	0.019	0.0308	0.0196
chr9_114504376_A_C	WHRN	MISSENSE	p.S142R	0.00779248	0.784544	0.0224943	0	0.009	0.0121	0	0	0.0074	0.0111	0.0055	0.012	0.0156	0.0155	0	0.0066	0.0149	0.0126	0.0112
chr4_76739395_G_T	SHROOM3	MISSENSE	p.D408Y	0.00799517	0.784544	0.0360317	0	0	0	0	0.0062	0	0	0	0.0153	0.0086	0.0078	0	0.0084	0.0123	0.0064	0
chr7_95311475_G_T	PON1	MISSENSE	p.T158N	0.0080149	0.784544	0.0390625	0	0.0059	0.014	0.0151	0.039	0	0.0097	0.0291	0.01	0.0225	0.049	0.0362	0.0317	0.0388	0.0323	0.0199
chrX_153970678_T_G	HCFC1	MISSENSE	p.I55L	0.0080556	0.784544	0.0078125	0.0215	0.0212	0.01	0.0056	0	0.0212	0.0063	0.0078	0.0227	0.0244	0.02	0.0093	0.0091	0.0259	0.0101	0.0144
chr17_80476253_A_C	NPTX1	MISSENSE	p.V65G	0.00821506	0.784544	0.0234375	0.0082	0.0083	0	0.0074	0	0.009	0.0062	0.0071	0.0055	0.0157	0.0147	0.0081	0.0065	0.0258	0.0182	0.0194
chr6_75886857_G_T	MYO6	MISSENSE	p.V841F	0.00839966	0.784544	0.0591721	0	0	0	0	0.0204	0	0.0238	0	0.02	0	0.0265	0	0.0408	0.0177	0.0215	0.0361
chr7_90309281_G_T	CFAP69	NONSENSE	p.E857*	0.00871149	0.784544	0.0590582	0	0	0	0	0	0.0274	0	0	0.0333	0	0.027	0	0	0.0411	0.0238	0.026
chrX_119640748_A_T	SEPTIN6	MISSENSE	p.L244Q	0.00911205	0.784544	0.051913	0.0092	0	0.0072	0.0132	0.0054	0	0.0063	0.0082	0.0079	0	0.0187	0.015	0.0116	0.0117	0.0261	0.0217
chr3_186741579_G_T	KNG1	NONSENSE	p.E395*	0.00914465	0.784544	0.0234375	0.0127	0.0199	0.0157	0.0319	0.0201	0	0.0169	0.0111	0.0258	0.0195	0.0222	0.0323	0.0368	0.0098	0.0252	0.0307
chr13_21502960_C_A	MICU2	MISSENSE	p.W300L	0.00943349	0.784544	0.0360317	0	0	0.0078	0	0	0	0	0	0.0113	0.0106	0.0082	0.0082	0	0.0081	0	0.0183
chr2_3703819_A_C	DCDC2C	MISSENSE	p.N23T	0.00944073	0.784544	0.015625	0.0239	0.0278	0.0229	0.01	0.0108	0.0211	0.0147	0.0221	0.0206	0.0379	0.0312	0.0163	0.0306	0.0465	0.0223	0.0397
chr13_75821190_C_A	LMO7	MISSENSE	p.Q508K	0.00962105	0.784544	0.0360317	0	0.0079	0	0	0.0101	0	0	0	0.0094	0.0194	0	0.0092	0.0106	0.0239	0.0109	0
chr1_214642131_G_T	CENPF	NONSENSE	p.E1265*	0.0098736	0.784544	0.0360317	0	0	0	0	0.006	0	0	0	0	0.0078	0.0097	0.0062	0.0071	0.0132	0.01	0
chr11_57476727_A_C	RTN4RL2	MISSENSE	p.Q360P	0.00993936	0.784544	0.0360317	0.0055	0	0	0	0	0	0.0056	0	0.0068	0	0.0115	0.0096	0.0058	0.0086	0.0118	0
chr7_104329179_A_C	LHFPL3	MISSENSE	p.T120P	0.00997457	0.784544	0.0360317	0	0	0.0116	0	0	0	0	0	0.0076	0.007	0.0176	0	0	0.014	0.0082	0.0059
chr8_30709897_C_A	GSR	MISSENSE	p.M113I	0.0102869	0.784544	0.0590582	0	0	0	0	0	0	0.0256	0	0.0259	0	0.0172	0.0198	0	0.0278	0.0353	0
chr20_35434582_A_C	GDF5	MISSENSE	p.L278R	0.0104909	0.784544	0.0590582	0	0	0	0	0	0.008	0	0.0083	0	0.019	0.0104	0	0	0.0201	0.0105	0.0159
chr7_123629261_C_A	ASB15	MISSENSE	p.Q423K	0.0105231	0.784544	0.015625	0.0125	0.0103	0.0094	0	0.0152	0.0117	0	0.0086	0.0141	0.0147	0.0178	0.0357	0.0151	0.019	0.0256	0.0214
chr11_65863807_A_C	MUS81	MISSENSE	p.N322T	0.0106317	0.784544	0.0224943	0.0061	0	0	0.0075	0.0061	0	0	0.0055	0.0127	0	0.0185	0.0076	0.0065	0.0159	0.0063	0.0188
chr12_6329326_T_G	TNFRSF1A	MISSENSE	p.S452R	0.010779	0.784544	0.0360317	0	0	0.0057	0	0	0.017	0	0.0146	0.0292	0	0.0171	0	0.0157	0.0208	0.0135	0.019
chr5_139414179_G_T	DNAJC18	MISSENSE	p.S349Y	0.0108136	0.784544	0.015625	0.0162	0.0101	0.0121	0.0292	0.0205	0.0282	0.0419	0.0266	0.0234	0.0438	0.0676	0.0504	0.0385	0.0397	0.0365	0.0382
chr9_127810072_A_C	FPGS	MISSENSE	p.D418A	0.0108585	0.784544	0.015625	0.0194	0.0204	0	0.0192	0.0329	0	0.0096	0.013	0.0246	0.0385	0.0266	0.0386	0.0303	0.0269	0.0119	0.0248
chr7_138538752_A_T	TRIM24	MISSENSE	p.K364N	0.0108608	0.784544	0.0590582	0	0	0.0107	0	0	0	0	0.0081	0.0116	0.0233	0.0272	0	0	0.0175	0	0.0141
chrX_32216959_A_T	DMD	MISSENSE	p.I2132N	0.0108765	0.784544	0.051913	0	0	0	0	0.0184	0	0.0074	0	0.008	0.0157	0.0164	0.0116	0.0143	0.029	0.0083	0
chr16_5033447_A_C	NAGPA	MISSENSE	p.V123G	0.0109897	0.784544	0.0514946	0.0101	0	0	0	0	0	0	0.0101	0.0072	0.0117	0.0187	0.0095	0	0.0167	0.0095	0.0123
chr19_17436899_G_T	TMEM221	MISSENSE	p.F145L	0.011121	0.784544	0.015625	0	0.0144	0.0138	0.0199	0.0279	0.0317	0.0214	0.0195	0.0267	0.039	0.0221	0.027	0.042	0.0292	0.0514	0.027
chr16_58045175_A_C	MMP15	MISSENSE	p.H580P	0.0111486	0.784544	0.0590582	0	0	0	0	0	0	0	0.023	0.0333	0	0.0247	0.0206	0.0215	0	0	0.029
chr6_43507592_T_G	LRRC73	MISSENSE	p.Q248H	0.0111494	0.784544	0.0546875	0	0.0066	0.0069	0	0.0057	0.0078	0.0092	0.0093	0.0162	0.0184	0	0.0228	0.0106	0.0128	0.0156	0.0157
chr1_173646933_C_A	ANKRD45	NONSENSE	p.E137*	0.0111805	0.784544	0.0390625	0	0.0068	0	0	0	0.0133	0.0074	0.0131	0.0174	0.0095	0.0231	0.0074	0.0128	0.012	0.0248	0.0094
chr17_80097396_A_C	CCDC40	MISSENSE	p.K1058T	0.0114172	0.784544	0.051913	0	0	0.0128	0	0.0186	0.0069	0	0	0.0078	0.0195	0.0191	0.0238	0.0113	0.0275	0.0117	0
chr19_45280609_T_G	MARK4	MISSENSE	p.L384R	0.0115938	0.784544	0.0390625	0.0117	0.0274	0.012	0.0134	0.012	0.0092	0.0089	0.0113	0.0111	0.0163	0.0455	0.024	0.0374	0.0265	0.0312	0.0231
chr3_129002020_T_G	EFCC1	MISSENSE	p.L131R	0.0116555	0.784544	0.0360317	0	0	0	0	0	0	0	0.0094	0	0.0074	0.0057	0.0107	0	0.0179	0.0133	0.0113
chr5_157743896_A_C	LSM11	MISSENSE	p.N49T	0.011672	0.784544	0.0078125	0.0345	0.0316	0.051	0.0084	0.0062	0.0267	0.0164	0.0264	0.0419	0.0429	0.0687	0.0135	0.0082	0.0484	0.034	0.0294
chr11_61509723_A_C	LRRC10B	MISSENSE	p.E242A	0.0118974	0.784544	0.0234375	0.0117	0.0219	0.0173	0	0	0.0199	0.0172	0.0073	0.0246	0.016	0.028	0.0143	0.0085	0.0274	0.0226	0.0429
chr22_50482838_A_C	ADM2	MISSENSE	p.M128L	0.011917	0.784544	0.0579073	0	0.0103	0	0	0	0	0	0	0	0.0123	0.0177	0	0	0.0273	0.0273	0.027
chr11_57236550_A_C	APLNR	MISSENSE	p.V152G	0.0120661	0.784544	0.0360317	0.0063	0.0067	0.0095	0	0	0.0055	0.0095	0	0.0176	0.0166	0.0144	0	0	0.0103	0.011	0.0087
chr20_35434586_A_C	GDF5	MISSENSE	p.L277V	0.0123749	0.784544	0.0224943	0	0.0141	0.0133	0	0.0111	0.0161	0.0099	0.0339	0.0101	0.0162	0.0247	0	0.0138	0.0423	0.0291	0.0381
chr7_100868577_A_C	TRIP6	MISSENSE	p.Y149S	0.0127457	0.784544	0.0590582	0.0051	0.0117	0	0	0	0.012	0	0.0121	0.0132	0.023	0.0106	0	0	0.0216	0.0089	0.0121
chr16_81678291_A_C	CMIP	MISSENSE	p.S351R	0.0128921	0.784544	0.0360317	0.0095	0.0106	0.008	0	0	0.0053	0.0083	0.0057	0.019	0.0129	0.0229	0	0	0.0116	0.0157	0.0083
chr11_74004567_A_T	UCP3	MISSENSE	p.M187K	0.0129494	0.784544	0.0590582	0	0	0	0	0	0	0	0.0072	0.0073	0.0081	0.0135	0	0	0.0114	0	0.0142
chr8_23260553_G_T	CHMP7	MISSENSE	p.S439I	0.0130406	0.784544	0.0546875	0.0301	0.0305	0.0117	0.0549	0.0437	0.0571	0.0258	0.0196	0.0361	0.0494	0.0411	0.0875	0.0993	0.034	0.0788	0.0656
chr19_17259644_A_T	USHBP1	MISSENSE	p.L286H	0.0130663	0.784544	0.0590582	0	0	0	0	0	0	0.006	0	0.0087	0.0133	0.0102	0	0	0.0065	0.0133	0
chr19_39421112_C_G	PLEKHG2	SPLICE_SITE	p.N436K	0.0131329	0.784544	0.0360317	0	0	0.0094	0	0	0	0	0	0.0066	0	0.0126	0.0058	0.0079	0.007	0	0.0086
chr12_57232559_A_C	SHMT2	MISSENSE	p.Y234S	0.0136244	0.784544	0.0234375	0.009	0.0161	0.0101	0	0	0.0073	0.0079	0.006	0.0143	0.0124	0.0196	0.007	0.0062	0.0172	0.0085	0.0193
chr9_136942464_A_C	FBXW5	MISSENSE	p.D226E	0.0136632	0.784544	0.0360317	0	0	0	0	0	0	0	0	0.0069	0.0119	0.0055	0	0	0.0058	0.0076	0.0064
chrX_38408933_G_T	OTC	MISSENSE	p.V259L	0.0137738	0.784544	0.0590582	0	0	0	0.0166	0	0	0	0	0.0124	0.0159	0	0.0202	0.0182	0.014	0	0
chr19_58368507_A_C	ZNF837	MISSENSE	p.C276G	0.0137811	0.784544	0.0590582	0	0	0	0	0	0.016	0	0	0.0154	0	0	0	0.0357	0.0182	0.0235	0.024
chr8_80976834_G_T	PAG1	MISSENSE	p.P337T	0.0139653	0.784544	0.0234375	0	0.0064	0	0.0132	0.0105	0.0073	0.0057	0	0.0096	0.0106	0.0153	0.0135	0.0129	0.006	0.013	0.0241
chr8_11200723_A_C	XKR6	MISSENSE	p.M206R	0.0140303	0.784544	0.0360317	0.0103	0	0	0	0	0.0105	0.0072	0.0115	0.0142	0.0066	0.0076	0	0	0.0246	0.0095	0.0238
chr15_89575593_T_G	TICRR	MISSENSE	p.C3G	0.0142376	0.784544	0.0590582	0	0	0	0	0.0051	0.0055	0	0	0.0056	0.0088	0	0	0.0129	0.018	0	0.0123
chr19_19540291_A_C	CILP2	MISSENSE	p.Y84S	0.0144036	0.784544	0.0234375	0.0745	0.0259	0.0746	0.02	0.0478	0.0419	0.0596	0.1149	0.1006	0.0849	0.098	0.0516	0.0435	0.0938	0.0994	0.1222
chr10_31808676_A_T	ARHGAP12	MISSENSE	p.M780K	0.0144525	0.784544	0.0390625	0.0235	0	0.0119	0.0105	0.0192	0.0154	0.0142	0.0188	0.0133	0.0219	0.0267	0.0423	0.0474	0.0207	0.0283	0.0255
chr19_7871481_A_T	PRR36	MISSENSE	p.I588K	0.0145901	0.784544	0.0590582	0	0	0.0101	0	0	0	0	0	0	0.013	0.0144	0.0093	0	0.0266	0.016	0
chr4_56315163_A_C	CRACD	MISSENSE	p.N554T	0.0146427	0.784544	0.0224943	0	0	0	0	0	0.0058	0.0093	0.0111	0.0071	0	0.0081	0.0052	0.0056	0.0184	0.012	0.0132
chr1_151132992_A_C	SEMA6C	MISSENSE	p.V794G	0.0146807	0.784544	0.0360317	0.0132	0.0229	0.0094	0	0	0.0114	0.0158	0.019	0.0284	0.0315	0.035	0	0	0.0312	0.0315	0.0216
chr1_50418735_A_C	DMRTA2	MISSENSE	p.V520G	0.0146977	0.784544	0.0546875	0	0.0137	0.0086	0	0	0	0.0131	0.0057	0.0113	0.0072	0.015	0.0087	0.0062	0.0183	0.0173	0.0272
chr19_10417810_A_C	PDE4A	MISSENSE	p.T67P	0.0147329	0.784544	0.051913	0	0.0119	0	0.0052	0	0	0.0089	0.0063	0.0102	0.0153	0.0245	0	0	0.0078	0.0184	0.0204
chr1_114153678_A_C	SYT6	MISSENSE	p.L32R	0.0150133	0.784544	0.0590582	0	0	0	0	0	0	0	0.006	0.0073	0	0.0165	0	0	0.0075	0.0082	0.0146
chr1_109189148_A_C	KIAA1324	MISSENSE	p.E434D	0.0152027	0.784544	0.0590582	0	0	0.007	0	0	0	0	0	0	0.0073	0.0177	0.01	0.0098	0.0062	0	0
chr19_4212697_A_T	ANKRD24	SPLICE_SITE	p.E399V	0.0152163	0.784544	0.0390625	0	0	0.0194	0	0.0234	0	0	0.0183	0.0247	0.0242	0.0338	0.0286	0.0336	0.032	0.05	0
chr3_48419999_T_G	PLXNB1	MISSENSE	p.S763R	0.0153315	0.784544	0.0546875	0	0.0183	0.0403	0	0	0	0	0	0.0325	0	0.045	0.0163	0.0157	0.0333	0.0194	0.0235
chr2_127590108_A_C	MYO7B	MISSENSE	p.K624T	0.0154549	0.784544	0.0390625	0.0178	0.0095	0.0054	0.0081	0.0059	0.0097	0.0216	0.0112	0.0213	0.021	0.0224	0.0066	0.0066	0.028	0.0279	0.0311
chr15_72032517_G_T	MYO9A	NONSENSE	p.Y304*	0.0156693	0.784544	0.0546875	0.0102	0.0119	0	0.0138	0	0	0.0066	0.0191	0.0133	0.0124	0.0234	0.0231	0.0275	0.0267	0	0.0526
chr1_6211054_T_G	RNF207	MISSENSE	p.C349G	0.0157894	0.784544	0.0360317	0	0	0	0	0	0	0	0	0.006	0.0116	0.0094	0	0.0078	0	0	0.0054
chr19_45779857_A_C	DMPK	MISSENSE	p.V58G	0.0162339	0.784544	0.0234375	0.0138	0.0097	0.0075	0	0	0.0106	0.0094	0.0208	0.015	0.0211	0.0199	0.0086	0.0158	0.0224	0.0228	0.0106
chr20_45418919_A_C	PIGT	MISSENSE	p.I145L	0.0162457	0.784544	0.0360317	0	0.0114	0.0095	0	0	0.0067	0	0.0164	0.0073	0.0157	0.0138	0	0	0.019	0.0118	0.0222
chr20_46367406_A_T	ELMO2	MISSENSE	p.I706N	0.0164626	0.784544	0.051913	0	0	0.0139	0.0192	0.0141	0.0119	0.0242	0	0.0114	0	0.0242	0.0222	0.0444	0.05	0.0172	0.0325
chr19_47680215_A_C	BICRA	MISSENSE	p.T349P	0.0165366	0.784544	0.0360317	0.0069	0.0098	0	0	0	0.0131	0.013	0.0138	0.0246	0.0125	0.0138	0	0	0.0175	0.0192	0.0317
chr1_22597393_A_C	EPHA8	MISSENSE	p.Y616S	0.016732	0.784544	0.051913	0	0.0155	0	0	0.009	0	0	0	0	0.02	0.0175	0.0128	0	0.0147	0.0231	0.0427
chr7_39609786_A_C	YAE1	MISSENSE	p.S141R	0.0169591	0.784544	0.0546875	0.0088	0.0223	0	0.0109	0	0	0.0089	0.0088	0.0172	0.02	0.0084	0.0079	0.0115	0.0139	0.0109	0.037
chr8_8381671_T_G	PRAG1	MISSENSE	p.K26T	0.0170633	0.784544	0.0590582	0	0	0	0	0	0	0	0	0.0065	0	0.0106	0.0078	0	0.0146	0.0071	0
chr2_70958420_A_T	ATP6V1B1	MISSENSE	p.M121L	0.0173024	0.784544	0.0546875	0	0.0197	0.0096	0.0081	0.0183	0.0141	0	0.0155	0.012	0.0279	0.0156	0.021	0.0442	0.0136	0.0129	0.0104
chrX_100667326_C_A	SRPX2	MISSENSE	p.F338L	0.0175107	0.784544	0.0590582	0	0	0	0	0.0064	0	0.0096	0	0.015	0	0.0155	0	0.012	0	0.0134	0.0261
chr11_18306328_C_A	HPS5	NONSENSE	p.G97*	0.0175421	0.784544	0.051913	0	0	0.0116	0.0098	0	0.0123	0	0	0.0108	0.0152	0.0278	0	0	0.0319	0.0125	0.0253
chr6_12292348_A_C	EDN1	MISSENSE	p.L24F	0.0175737	0.784544	0.0591721	0.0056	0.0068	0	0	0	0.0052	0	0	0.0092	0.0064	0.0105	0	0	0.0138	0.0216	0.0079
chr22_50720589_A_C	SHANK3	MISSENSE	p.K786T	0.0177339	0.784544	0.051913	0	0.0631	0.0656	0	0	0.0247	0.0435	0.0685	0.0658	0.037	0.1461	0.0222	0.043	0.0521	0.0435	0.0943
chr11_60946719_G_T	SLC15A3	MISSENSE	p.Q221K	0.0179149	0.784544	0.0360317	0	0	0	0	0.0127	0.0118	0	0	0.0057	0	0.0169	0.0153	0.0157	0.016	0	0.0093
chr19_55486855_T_G	NAT14	MISSENSE	p.W174G	0.0179924	0.784544	0.0234375	0.0177	0.0229	0.0361	0.0452	0.0118	0.0552	0.0461	0.0125	0.0312	0.0345	0.0759	0.037	0.0207	0.0568	0.0677	0.028
chr8_3574980_A_T	CSMD1	MISSENSE	p.C438S	0.0181389	0.784544	0.075927	0	0	0.0123	0	0.012	0	0.0115	0	0.0201	0	0.0091	0.009	0.0097	0.0348	0.03	0.04
chr7_76267368_A_C	SRRM3	MISSENSE	p.N314T	0.0184401	0.784544	0.0591721	0.0101	0.0079	0.0117	0	0	0	0	0	0.0086	0.0172	0.0196	0	0	0.0197	0.0102	0.0245
chr10_119651817_A_C	BAG3	MISSENSE	p.T48P	0.0184516	0.784544	0.0390625	0.0237	0.0108	0.0161	0	0.0079	0.0129	0.0176	0.0109	0.0143	0.021	0.0276	0.008	0.0119	0.0272	0.0231	0.0289
chr16_29901087_T_G	ASPHD1	MISSENSE	p.M39R	0.0185077	0.784544	0.0591721	0	0	0	0	0	0	0.0062	0	0.0211	0	0.0135	0.0114	0.0094	0	0	0.0119
chr17_42785179_A_C	WNK4	MISSENSE	p.N418T	0.0185645	0.784544	0.075927	0.0184	0.0074	0	0	0	0.0072	0	0	0.0077	0.0164	0.0169	0.0286	0.0129	0.0124	0	0.017
chr19_18668044_A_C	KLHL26	MISSENSE	p.N216T	0.0186215	0.784544	0.0590582	0	0	0	0	0	0.0092	0	0.0066	0.0094	0.0068	0.0106	0	0	0.0143	0	0.0136
chr16_5027882_A_C	NAGPA	MISSENSE	p.C380G	0.0188769	0.784544	0.051913	0	0.033	0	0.0156	0	0	0.0138	0.0207	0.0294	0.0248	0.0252	0.016	0	0.0205	0.0185	0.0594
chr1_232036819_A_C	DISC1	MISSENSE	p.E851D	0.0188892	0.784544	0.0590582	0	0	0	0	0.0136	0	0	0	0.0081	0	0.0158	0	0.0207	0	0.0095	0.0075
chr19_17365880_T_G	PLVAP	MISSENSE	p.E195D	0.0190737	0.784544	0.0590582	0	0	0	0	0	0	0	0	0.0071	0.0064	0	0	0.0074	0	0.0082	0.0094
chr19_3964986_T_G	DAPK3	MISSENSE	p.Q23P	0.0192662	0.784544	0.0390625	0.0096	0.0087	0.0163	0.0197	0	0.0052	0.0189	0.012	0.0248	0.0152	0.0194	0.0199	0.0132	0.0133	0.0136	0.0241
chr16_8859201_A_T	CARHSP1	MISSENSE	p.L43Q	0.0195715	0.784544	0.0590582	0	0.0267	0.0145	0	0	0	0	0	0	0.029	0.0345	0.0405	0.0519	0.0469	0	0
chr6_34036545_A_T	GRM4	MISSENSE	p.L522Q	0.01958	0.784544	0.0390625	0	0	0.0051	0.0058	0.0147	0.0076	0.0073	0	0.0054	0.0095	0.0059	0.0175	0.0084	0.0174	0.0137	0.0098
chr11_61766137_A_C	MYRF	MISSENSE	p.N96T	0.020032	0.784544	0.0360317	0.0061	0.0162	0.0065	0	0	0.019	0.0093	0.0057	0.0101	0.0217	0.0138	0	0	0.0207	0.0232	0.0182
chr19_45352808_A_T	ERCC2	MISSENSE	p.Y614N	0.0200371	0.784544	0.0346106	0.0056	0	0.0084	0	0	0.0124	0	0	0.0118	0.0111	0.0066	0.0144	0.0065	0.0124	0.0062	0.0051
chr11_65172939_A_C	SPDYC	MISSENSE	p.N258H	0.0201777	0.784544	0.0234375	0.0203	0.0318	0.0261	0.0268	0.0135	0.0273	0.0322	0.0203	0.0381	0.0351	0.0395	0.0222	0.0259	0.0365	0.0491	0.0598
chr10_97865625_T_G	GOLGA7B	MISSENSE	p.S143R	0.0202363	0.784544	0.0420627	0	0	0	0	0	0	0.0126	0.0086	0.0058	0.017	0.0062	0.0113	0.0129	0.0058	0.0098	0.0078
chr19_16661324_A_C	TMEM38A	MISSENSE	p.Y36S	0.0202761	0.784544	0.0390625	0	0	0.0323	0.0116	0.0214	0.035	0.0183	0.0133	0.0114	0.0737	0.0524	0.0248	0.0204	0.0292	0.0299	0.0504
chr3_1325912_G_T	CNTN6	MISSENSE	p.W348C	0.0207642	0.784544	0.0360317	0.0068	0	0	0	0	0	0	0.0072	0.0083	0.0083	0	0	0.0066	0.0065	0.0062	0.011
chr2_189088755_C_A	COL5A2	MISSENSE	p.M195I	0.0208385	0.784544	0.0590582	0.0096	0	0.0056	0	0	0	0	0	0.0161	0	0.0165	0.0066	0	0.012	0.0065	0
chr1_25863604_A_T	PAQR7	MISSENSE	p.L79Q	0.02084	0.784544	0.0546875	0	0.0118	0.013	0.0124	0.0167	0.0074	0.0082	0	0.0123	0.0156	0.0326	0.0084	0.0128	0.0305	0.0158	0.0151
chr19_35351672_A_C	FFAR1	MISSENSE	p.S41R	0.0211546	0.784544	0.0360317	0.0109	0.0132	0	0	0	0.0079	0.0063	0.0061	0.0121	0.0187	0.0212	0	0	0.0233	0.009	0.0176
chr6_40392365_T_G	LRFN2	MISSENSE	p.K650Q	0.0212481	0.784544	0.0360317	0	0	0	0	0	0	0	0	0.0051	0	0.0079	0	0.0053	0.0083	0.0052	0.008
chr12_128794346_G_T	SLC15A4	MISSENSE	p.N528K	0.021429	0.784544	0.0591721	0	0	0	0	0	0.0141	0	0	0.0236	0	0.0312	0.028	0	0	0.0789	0.0345
chr15_88531099_A_C	AC013489.1	MISSENSE	p.L203V	0.0215005	0.784544	0.051913	0.0079	0.0093	0	0.0098	0.011	0	0	0	0.0115	0.0065	0.011	0.0191	0.0142	0	0.0125	0.0133
chr8_103055868_G_T	ATP6V1C1	SPLICE_SITE	p.K116N	0.0215091	0.784544	0.0590582	0	0	0	0	0	0	0	0	0	0	0	0.0089	0.0065	0.009	0.0058	0.0152
chr8_8328353_T_G	PRAG1	MISSENSE	p.Q810P	0.0215914	0.784544	0.051913	0.0226	0.0143	0	0	0.0321	0.0112	0.0142	0	0.02	0.0411	0.021	0.0291	0.0472	0.0121	0.0248	0
chr9_124032683_A_C	LHX2	MISSENSE	p.Q399H	0.0218848	0.784544	0.0234375	0.0353	0.0301	0.0235	0	0.0423	0.0181	0.0207	0.0424	0.0556	0.0426	0.087	0.0345	0.0339	0.0567	0.0283	0.0444
chr2_170829540_C_A	GAD1	MISSENSE	p.Q71K	0.0219388	0.784544	0.0546875	0.0225	0	0	0.0278	0.0185	0.0174	0	0	0.0233	0.0504	0.0131	0.0155	0.0226	0.0229	0.0254	0.05
chr3_48661179_A_C	CELSR3	MISSENSE	p.F486V	0.0221039	0.784544	0.0590582	0	0	0.0064	0	0	0	0.0073	0.0074	0.0109	0	0.0108	0	0	0.0185	0.0137	0.012
chr16_1361797_C_G	GNPTG	SPLICE_SITE	p.T78R	0.0221942	0.784544	0.051913	0.0107	0	0.0075	0.0109	0	0.0057	0	0.0063	0.0116	0	0.0159	0.0083	0.0135	0.0149	0.012	0.0093
chr13_21140922_A_C	SAP18	MISSENSE	p.N56H	0.0223031	0.784544	0.015625	0.0122	0.011	0.0127	0.0129	0.0072	0.0221	0.0257	0.0077	0.0148	0.0148	0.0262	0.011	0.0187	0.0266	0.0339	0.0222
chr7_129225354_A_C	AHCYL2	MISSENSE	p.H93P	0.0224935	0.784544	0.0360317	0	0.0185	0.0108	0	0	0.008	0.0292	0.0188	0	0.0364	0.0244	0.0115	0	0.0432	0.0345	0.0206
chr4_173529015_A_C	HAND2	MISSENSE	p.L92R	0.0225958	0.784544	0.0590582	0	0	0.0247	0	0	0.0166	0	0	0.0348	0	0.0387	0.0172	0	0.0221	0.0207	0
chr4_56315187_A_C	CRACD	MISSENSE	p.K562T	0.0227989	0.784544	0.0591721	0.0085	0	0	0	0	0	0	0.0059	0.0078	0	0.0094	0.0062	0	0.0226	0.0135	0.0099
chr3_45146244_A_C	CDCP1	MISSENSE	p.V15G	0.0228301	0.784544	0.078125	0	0	0.0066	0.0124	0	0	0	0	0.0125	0.0089	0.0109	0	0.0088	0.009	0.0133	0.0152
chr1_161198365_A_C	ADAMTS4	MISSENSE	p.F88C	0.0228923	0.784544	0.0224943	0.012	0.0117	0.0114	0	0	0.0174	0.0171	0.0199	0.0278	0.015	0.02	0.011	0	0.0198	0.0245	0.0218
chr4_120907519_C_A	PRDM5	MISSENSE	p.M44I	0.0229955	0.784544	0.0590582	0	0	0.0075	0	0	0	0	0	0.0167	0.0206	0.0079	0.0075	0	0	0	0.0211
chr12_53191893_A_C	ITGB7	MISSENSE	p.F761C	0.0230107	0.784544	0.0590582	0	0	0.0054	0	0	0	0	0	0.0169	0.0075	0.0078	0	0	0.0076	0.0088	0
chr16_87383521_A_C	FBXO31	MISSENSE	p.L75R	0.0231063	0.784544	0.051913	0.0455	0.0423	0.0145	0	0	0	0	0	0.0201	0.0562	0.0432	0.0128	0	0.0823	0.0204	0.0149
chr1_12084548_A_T	TNFRSF8	MISSENSE	p.M50L	0.0233063	0.784544	0.0590582	0	0	0	0	0	0.0153	0	0.0182	0.0179	0	0.0123	0	0.0107	0.0188	0	0.0314
chr1_13781559_C_A	PRDM2	MISSENSE	p.T1255N	0.0237041	0.784544	0.0590582	0	0	0	0	0	0	0	0	0	0.0119	0.0094	0	0.0063	0.0052	0.0093	0
chr14_92433948_A_C	SLC24A4	MISSENSE	p.K93T	0.0237557	0.784544	0.0346106	0.0084	0	0.0093	0	0.0077	0.0065	0.0067	0	0.0111	0.0115	0.01	0	0.0072	0.0143	0.0109	0.0107
chr1_22121293_A_C	WNT4	MISSENSE	p.F169C	0.0239856	0.784544	0.0390625	0.0304	0.0507	0.0183	0.0653	0.0644	0.0648	0.0511	0.0507	0.0586	0.0474	0.0428	0.1107	0.0783	0.0868	0.0476	0.1204
chr19_13830768_A_C	ZSWIM4	MISSENSE	p.L896F	0.0241116	0.784544	0.0390625	0	0	0.0086	0.0055	0	0.0059	0.006	0	0.0053	0.0056	0.02	0	0.0066	0.0068	0.0137	0.0196
chr16_1992773_A_C	SYNGR3	MISSENSE	p.S159R	0.0241361	0.784544	0.0224943	0.018	0.0171	0.0116	0.013	0	0.0231	0.0272	0.0117	0.0184	0.0185	0.0511	0.0179	0	0.04	0.0439	0.0412
chr19_5135498_A_C	KDM4B	MISSENSE	p.I749L	0.0242187	0.784544	0.0360317	0	0	0.0098	0	0	0.0096	0	0	0.009	0.0097	0.0116	0.0067	0	0.0106	0	0.0169
chr6_150143341_T_G	PPP1R14C	MISSENSE	p.V50G	0.0242219	0.784544	0.0546875	0.0139	0.0125	0	0	0	0.011	0	0	0.013	0.0227	0.0116	0.0121	0.0203	0	0.0256	0.0126
chr11_33667967_A_C	KIAA1549L	MISSENSE	p.N2085T	0.0245246	0.784544	0.0591721	0	0.0138	0	0	0	0.0062	0.0052	0	0.0068	0.0129	0.0106	0	0	0.0118	0.0115	0.006
chr22_35347086_A_C	TOM1	MISSENSE	p.K452N	0.0247994	0.784544	0.0390625	0	0.008	0.021	0.0263	0.0076	0.0078	0.0479	0.0372	0.0294	0.0235	0.0203	0.023	0.009	0.028	0.0815	0.049
chr16_61449_T_G	RHBDF1	MISSENSE	p.N444T	0.0251527	0.784544	0.0390625	0.0194	0.0137	0.0132	0.0309	0.0366	0.0325	0.0405	0.0223	0.0319	0.0242	0.0333	0.0392	0.0342	0.0318	0.0503	0.05
chr17_2694983_T_G	CLUH	MISSENSE	p.N870T	0.0251618	0.784544	0.0346106	0	0.0059	0	0	0	0	0.0068	0	0	0.0074	0.0084	0.0052	0.0099	0.0076	0.0058	0.0249
chr7_27108358_A_C	HOXA3	MISSENSE	p.F297V	0.0252551	0.784544	0.0546875	0	0	0.0128	0.0221	0.009	0	0.0156	0.0097	0.0192	0.0159	0.0192	0.0108	0.0199	0.018	0.0136	0.0203
chr10_103584580_A_C	NEURL1	MISSENSE	p.T232P	0.0252809	0.784544	0.0224943	0.0206	0.0194	0	0.0109	0	0.0172	0.0124	0.0135	0.0208	0.0394	0.016	0.0127	0	0.0357	0.0299	0.0139
chr3_64533227_G_T	ADAMTS9	MISSENSE	p.T1886N	0.0253404	0.784544	0.0546875	0	0.0069	0.0082	0	0.0128	0	0.013	0	0.0066	0	0.024	0.0203	0.0139	0.0094	0.015	0.0318
chr19_47680261_A_C	BICRA	MISSENSE	p.Y364S	0.0254803	0.784544	0.0360317	0.0058	0.0087	0.007	0	0	0.0102	0	0	0.0093	0.0117	0.0085	0	0	0.0149	0.0133	0.0154
chr19_4446566_T_G	UBXN6	MISSENSE	p.Q285P	0.0255228	0.784544	0.0591721	0	0	0	0.0065	0.0078	0	0.0055	0	0	0.0069	0	0.0197	0.0133	0.0066	0.0053	0.0072
chr1_109280983_A_T	PSRC1	MISSENSE	p.L233Q	0.0255332	0.784544	0.0590582	0	0	0.0281	0	0	0.0138	0	0	0	0.0213	0.0336	0.0155	0	0.0211	0.0283	0
chr21_42127725_A_C	UMODL1	MISSENSE	p.K1323T	0.0255709	0.784544	0.0360317	0.0115	0.0132	0	0.0083	0	0.0084	0.0123	0	0.016	0.0214	0.0143	0.0144	0	0.0123	0.0167	0
chr19_42352209_T_G	MEGF8	SPLICE_SITE	p.C968G	0.0256029	0.784544	0.0546875	0.0124	0	0.009	0.0125	0.0131	0	0.0054	0.0063	0.0079	0.0075	0.0137	0.0189	0.0214	0.0114	0.0061	0.018
chr4_93829636_A_C	ATOH1	MISSENSE	p.H237P	0.0257568	0.784544	0.0591721	0.0051	0	0	0	0	0	0.0073	0.0088	0	0.0131	0.0235	0	0	0.0085	0.0137	0.0169
chr11_1866773_A_C	LSP1	MISSENSE	p.N100T	0.0257762	0.784544	0.0590582	0.0085	0	0	0	0	0.0056	0.0085	0.0111	0.0168	0.0102	0	0	0	0.0093	0.0132	0.0188
chr11_1225733_T_G	MUC5B	MISSENSE	p.D41E	0.0258367	0.784544	0.075927	0	0.0077	0.0091	0.0093	0	0	0	0.0198	0.0086	0.0255	0.0142	0.0119	0	0.0141	0.0164	0.0114
chr11_57302775_A_C	TNKS1BP1	MISSENSE	p.L1456R	0.0258398	0.784544	0.0590582	0	0.0187	0.0146	0	0	0	0	0.0217	0.0259	0.0345	0.028	0	0.0182	0	0	0.03
chr7_100753080_T_G	ZAN	MISSENSE	p.I992S	0.0259203	0.784544	0.0346106	0	0	0	0	0	0.0083	0	0.0057	0.006	0.0105	0.0061	0.0064	0	0.006	0.008	0.0104
chr1_173909853_C_A	SERPINC1	MISSENSE	p.M284I	0.0260693	0.784544	0.051913	0	0	0	0.0066	0	0	0.0105	0.0159	0.0074	0.0078	0.0135	0.0188	0.0108	0	0.0106	0.0108
chr11_65948130_A_C	TSGA10IP	MISSENSE	p.K378T	0.0261034	0.784544	0.078125	0	0	0	0.014	0.0087	0.0072	0.011	0	0.0066	0.0075	0.0257	0.0079	0.0133	0.0113	0.0147	0.0221
chr12_53191867_A_T	ITGB7	MISSENSE	p.W770R	0.026174	0.784544	0.0546875	0	0.0158	0.0063	0.0209	0.0284	0.0065	0.0057	0.0091	0.0145	0.008	0.022	0.0238	0.0625	0.0196	0.0068	0.0179
chr8_37839082_A_C	ADGRA2	SPLICE_SITE	p.S796R	0.0264583	0.784544	0.0360317	0	0.0063	0	0	0	0.0073	0	0.0083	0.0149	0.0078	0	0.0071	0	0.0074	0.0084	0.0183
chr1_226982906_A_C	COQ8A	MISSENSE	p.N318H	0.0264751	0.784544	0.0546875	0.0101	0	0.0097	0.0069	0.0058	0.0153	0.0124	0.0117	0.0065	0.012	0.0251	0.0081	0.0181	0.0185	0.0208	0.0172
chr19_38361730_A_C	CATSPERG	MISSENSE	p.T655P	0.0264988	0.784544	0.051913	0.0158	0.0108	0.0159	0	0	0.01	0.0171	0.009	0.0096	0.0271	0.0248	0.0075	0	0.0341	0.0289	0.0179
chr4_67822455_A_C	TMPRSS11D	MISSENSE	p.L380R	0.0267334	0.784544	0.0546875	0.0099	0.0126	0.0105	0.0188	0.0172	0	0.0116	0.0149	0.0165	0.0095	0.0252	0.0222	0.0214	0.0247	0.0323	0.0191
chr8_8703111_A_C	CLDN23	MISSENSE	p.K238T	0.0267912	0.784544	0.0360317	0.0063	0	0.0059	0	0	0.0102	0.0094	0	0.0066	0.0105	0.0197	0	0	0.0152	0.0112	0.0187
chr11_65289069_C_A	POLA2	MISSENSE	p.A384D	0.0274038	0.784544	0.075927	0.009	0.0111	0	0	0	0.0083	0.0071	0.0094	0.0175	0.0461	0.0142	0	0.012	0	0.0169	0.0135
chrX_118649061_G_T	DOCK11	MISSENSE	p.L1505F	0.0275065	0.784544	0.0360317	0	0	0.0109	0	0.009	0	0.0111	0.0103	0.006	0	0.0115	0.0097	0.0193	0	0.0153	0.018
chr14_24255465_A_C	TGM1	MISSENSE	p.I515S	0.0276496	0.784544	0.0591721	0.0053	0.0061	0.0051	0	0	0	0	0	0	0.0268	0.0123	0	0	0.0095	0.0105	0.0058
chr4_84672909_G_T	WDFY3	MISSENSE	p.Q3514K	0.0276682	0.784544	0.078125	0	0.0084	0.0142	0.0132	0.0239	0	0	0.0121	0.0171	0.0287	0.0105	0.0155	0.0137	0.0113	0.0138	0.0292
chr4_15003096_A_C	CPEB2	MISSENSE	p.K141N	0.0277285	0.784544	0.051913	0.0064	0.0124	0.0225	0	0	0.0054	0.0072	0.0104	0.0077	0.011	0.0247	0.0097	0	0.0109	0.0183	0.0204
chr14_100276608_A_C	YY1	MISSENSE	p.K341T	0.0277729	0.784544	0.0390625	0.0279	0.0326	0.0255	0.0165	0.0161	0.0329	0.0409	0.034	0.038	0.0294	0.0455	0.0346	0.0297	0.0324	0.0471	0.0669
chr12_94581799_A_C	TMCC3	MISSENSE	p.F273C	0.0278481	0.784544	0.0390625	0.0302	0.0219	0.02	0.0245	0.02	0.0324	0.0246	0.0273	0.021	0.0508	0.0522	0.0363	0.0169	0.057	0.0609	0.0475
chr19_49595946_T_G	PRR12	MISSENSE	p.H537Q	0.0279821	0.784544	0.0346106	0.0052	0.0068	0.0064	0.0071	0	0.0137	0.0093	0	0.0108	0.0082	0.012	0.0094	0	0.0126	0.0136	0.0109
chr12_12718263_A_C	CDKN1B	MISSENSE	p.T142P	0.028163	0.784544	0.0591721	0	0	0	0.0072	0.0061	0.0071	0	0.0113	0.0105	0.0103	0	0.0124	0.0102	0.0155	0	0.0094
chr3_48419960_T_G	PLXNB1	MISSENSE	p.T776P	0.0282776	0.784544	0.0590582	0	0	0	0.013	0	0.0163	0	0	0.032	0	0	0.0189	0.0125	0.0204	0	0.0225
chr7_1481407_A_T	INTS1	MISSENSE	p.L1262H	0.0287663	0.784544	0.0390625	0.0122	0.009	0.0103	0	0.0105	0.0067	0.0069	0.0072	0.0075	0.0156	0.0233	0.0204	0.0111	0.0092	0.0184	0.0122
chr14_63599677_C_T	WDR89	MISSENSE	p.C89Y	0.028854	0.784544	0.078125	0.0351	0.0189	0.0227	0.0088	0.0203	0	0	0.0278	0.0257	0.0215	0.0325	0.02	0.0492	0.0148	0.0178	0.0242
chr9_100340287_G_T	TEX10	MISSENSE	p.T407N	0.0289839	0.784544	0.0390625	0.0258	0.0199	0.0348	0.0755	0.0588	0.0172	0.0234	0.018	0.0354	0.0403	0.0383	0.0585	0.0714	0.0859	0.0366	0.05
chr14_63599735_G_A	WDR89	MISSENSE	p.P70S	0.0291557	0.784544	0.0390625	0.028	0.0154	0.0236	0.0098	0.0169	0	0	0.013	0.0192	0.0184	0.0268	0.0148	0.0336	0.0099	0.0124	0.0216
chr2_241065494_T_G	SNED1	MISSENSE	p.L970R	0.0292286	0.784544	0.0390625	0.0114	0.0132	0.0148	0.0242	0.0205	0.012	0.0084	0.0126	0.0275	0.0177	0.0206	0.024	0.028	0.0119	0.0123	0.0222
chr22_26292961_A_C	SEZ6L	MISSENSE	p.Q217P	0.0292485	0.784544	0.0590582	0	0	0	0	0	0.0062	0	0	0	0	0.0075	0.0056	0	0.0085	0.0127	0.011
chr6_33659103_A_C	ITPR3	MISSENSE	p.N204T	0.0293316	0.784544	0.078125	0.031	0	0.0507	0.0299	0	0.069	0.0573	0.0429	0.0818	0.0439	0.0305	0.0804	0.0392	0.065	0.0696	0.0667
chr16_50633288_A_C	NKD1	MISSENSE	p.H307P	0.0294509	0.784544	0.0591721	0	0.0079	0	0	0	0	0	0.0099	0.0075	0.0062	0.0125	0	0	0.0104	0.0069	0.0172
chr11_74398160_A_T	PGM2L1	START_CODON_SNP	p.M1K	0.0294514	0.784544	0.075927	0.0089	0.0098	0	0	0	0.0053	0	0	0.0109	0.0119	0.0082	0.012	0	0	0.0084	0.0161
chr17_50375489_T_G	EME1	MISSENSE	p.I94S	0.0295826	0.784544	0.0590582	0	0	0	0	0	0	0	0	0.0064	0.0169	0.0055	0	0	0.0104	0.0066	0
chr2_60461305_A_C	BCL11A	MISSENSE	p.V536G	0.029695	0.784544	0.0390625	0.0181	0.0102	0.0226	0	0.0059	0.0233	0.0209	0.0289	0.029	0.01	0.0213	0.0087	0.0106	0.0412	0.0268	0.0354
chr19_3771654_T_G	RAX2	MISSENSE	p.N30T	0.0299903	0.784544	0.0590582	0	0.0076	0	0	0	0	0	0	0.0091	0.0112	0.0066	0	0.0085	0.0059	0	0
chr19_5785500_A_C	AC011499.1	MISSENSE	p.V10G	0.0301169	0.784544	0.0360317	0	0	0	0.0162	0	0.0303	0.0149	0	0.0124	0.0519	0.0134	0.0203	0	0.0352	0.0229	0
chr7_4789857_A_C	AP5Z1	MISSENSE	p.Q578P	0.0302293	0.784544	0.0591721	0	0	0.0166	0	0	0	0	0	0.0115	0.0142	0.0084	0	0	0.0098	0.0144	0.0105
chr20_34526272_A_T	DYNLRB1	MISSENSE	p.E55V	0.0302881	0.784544	0.0546875	0.0139	0.0124	0.0081	0.0278	0.0234	0.0256	0.0258	0.0195	0.0145	0.029	0.0256	0.0227	0.0263	0.0447	0.0305	0.0486
chr8_23571536_A_C	SLC25A37	MISSENSE	p.N233T	0.0303179	0.784544	0.0346106	0.0063	0.0142	0	0	0	0.0079	0.0134	0.0083	0.0086	0.0128	0.0138	0.0062	0	0.0133	0.0264	0.0101
chr14_37546970_G_T	MIPOL1	NONSTOP	p.*412L	0.0304953	0.784544	0.0546875	0	0.0263	0.025	0.0367	0.0305	0.0175	0	0.0203	0.0219	0.032	0.0455	0.0571	0.0233	0.043	0.0441	0.0183
chr11_57476769_A_C	RTN4RL2	MISSENSE	p.Y374S	0.0309769	0.784544	0.075927	0.0053	0.0086	0.0078	0	0	0.0051	0	0.0068	0.0073	0.0099	0.0052	0	0.018	0.0104	0.01	0.0216
chr4_55115341_G_T	KDR	MISSENSE	p.N143K	0.0310564	0.784544	0.0390625	0.0247	0	0.037	0.0635	0.0781	0.0357	0.1	0.0278	0.0606	0.0476	0.0656	0.12	0.0571	0.087	0.0854	0.0455
chr17_48543339_A_C	HOXB2	NONSENSE	p.L267*	0.0310904	0.784544	0.0360317	0	0.0085	0.0079	0	0	0.0084	0.0068	0.0098	0.0058	0.0137	0.0102	0	0	0.0128	0.0094	0.0169
chr17_74439828_T_G	GPRC5C	MISSENSE	p.F18V	0.0311487	0.784544	0.0590582	0.0084	0	0.0072	0	0	0.0075	0.0113	0.0079	0.0118	0	0.0132	0	0.0093	0.0075	0.0176	0.0148
chr3_193614758_G_T	OPA1	MISSENSE	p.G23V	0.0313608	0.784544	0.0546875	0	0.0106	0	0	0	0	0.0092	0.0058	0.0058	0.0069	0.0154	0.0106	0.0217	0.0071	0.01	0.0061
chr20_57393287_A_T	RBM38	MISSENSE	p.I124F	0.0315031	0.784544	0.0591721	0	0	0.0084	0	0.0101	0.0086	0.0159	0	0	0	0.0153	0.0112	0.0143	0.0309	0.0116	0.0138
chr19_3964984_A_C	DAPK3	MISSENSE	p.F24V	0.0315397	0.784544	0.0546875	0	0.0088	0.0315	0	0.0144	0	0.0146	0.0077	0.0161	0.0153	0.0201	0.0137	0.0152	0.0229	0.0139	0.0132
chr1_114153708_A_C	SYT6	MISSENSE	p.L22R	0.032267	0.784544	0.0346106	0.0116	0.0116	0.0063	0	0.0066	0.0199	0.018	0.021	0.0187	0.0146	0.0302	0	0.0081	0.0191	0.038	0.0352
chr8_142464448_A_C	ADGRB1	MISSENSE	p.M84L	0.0323839	0.784544	0.0591721	0.0167	0.0102	0.0054	0	0	0.0098	0.0126	0	0.0154	0.0226	0.0085	0	0	0.0178	0.0207	0.0192
chr11_47690785_G_T	AGBL2	MISSENSE	p.R270S	0.032454	0.784544	0.0590582	0	0	0	0.0068	0	0	0	0	0	0	0.0054	0.0108	0.0075	0	0.0126	0.0069
chr7_100881682_A_C	SRRT	MISSENSE	p.Y92S	0.0325527	0.784544	0.0590582	0.0061	0.0053	0	0	0	0	0	0.0109	0.0146	0.0078	0.0084	0	0	0.0085	0	0.0138
chr19_42292203_A_C	CIC	MISSENSE	p.T1911P	0.0326291	0.784544	0.075927	0	0.0074	0.0085	0	0	0.0052	0.0208	0.012	0.0156	0.0188	0.0114	0.0075	0	0.0071	0.0148	0.0207
chr19_49835837_A_C	MED25	MISSENSE	p.Q619H	0.0326608	0.784544	0.0360317	0	0.0136	0.0149	0	0	0.0074	0.0158	0.0105	0.0106	0.017	0.0249	0	0	0.0129	0.0159	0.0224
chr14_63599634_T_A	WDR89	MISSENSE	p.R103S	0.0328666	0.784544	0.0390625	0.0336	0.0139	0.023	0.0108	0.0207	0	0	0.0284	0.0224	0.021	0.0354	0.0204	0.0552	0.0132	0.0187	0.0212
chr12_113077811_A_C	DTX1	MISSENSE	p.N216T	0.0329675	0.784544	0.051913	0.0402	0.0227	0.0435	0	0	0.0221	0.0327	0.0375	0.0629	0.0463	0.0497	0	0.0127	0.0414	0.0465	0.0315
chr7_1493879_A_C	INTS1	MISSENSE	p.I648S	0.0329771	0.784544	0.0346106	0	0.0068	0.0153	0	0	0.0135	0.0112	0.0092	0.0087	0.0133	0.0141	0	0.0061	0.0156	0.0175	0.0127
chr20_61254893_C_A	CDH4	MISSENSE	p.A42E	0.0332227	0.784544	0.0591721	0	0.0071	0	0	0	0	0.0065	0.0139	0.0164	0.0163	0.0073	0	0	0.0112	0.011	0.0096
chr22_24338410_T_G	SPECC1L	MISSENSE	p.I862S	0.033288	0.784544	0.0360317	0.0102	0	0.006	0.0075	0	0	0	0.0077	0.015	0	0.0065	0.0146	0.0082	0	0.0066	0.0102
chr5_141215024_G_T	PCDHB13	NONSENSE	p.E301*	0.0335061	0.784544	0.078125	0	0	0.0061	0.0161	0	0	0.0107	0.0057	0.0063	0.0093	0.0178	0.0134	0.0164	0.0096	0.0073	0.0063
chr6_107634483_A_C	SOBP	MISSENSE	p.S547R	0.0336896	0.784544	0.0546875	0.0084	0.0096	0.0083	0	0.0094	0	0.0093	0.0081	0.0095	0.0112	0.026	0.0067	0.0052	0.0118	0.0183	0.0184
chr2_96368998_A_C	NCAPH	MISSENSE	p.E675D	0.0338568	0.784544	0.0590582	0	0.0054	0	0	0	0	0	0	0	0.0097	0	0.0122	0	0.0055	0.0069	0.0061
chr7_100865935_A_C	SLC12A9	MISSENSE	p.K692T	0.0339342	0.784544	0.0224943	0.0058	0.0057	0	0	0	0.0064	0.0091	0.0096	0.007	0.0058	0.0088	0.0075	0	0.0087	0.0154	0.0115
chr12_2679658_A_C	CACNA1C	MISSENSE	p.N1817T	0.03403	0.784544	0.0360317	0.0063	0.0052	0.0054	0	0	0.0126	0	0.0057	0.0064	0.0105	0.0129	0	0	0.0146	0.0074	0.01
chr1_27349656_A_C	SYTL1	MISSENSE	p.K201T	0.0340492	0.784544	0.078125	0.0263	0.0469	0.0359	0.0256	0.0471	0.055	0.0455	0.0437	0.1232	0.064	0.0779	0.0468	0.0336	0.0625	0.0451	0.1448
chr17_81569097_G_T	NPLOC4	MISSENSE	p.F456L	0.0341668	0.784544	0.075927	0	0	0.0054	0	0.0058	0	0	0.0102	0.0128	0	0.0051	0.0067	0.0106	0.0077	0.0121	0.0076
chr13_75821184_C_A	LMO7	MISSENSE	p.Q506K	0.0344377	0.784544	0.051913	0	0.0087	0.0138	0.0107	0.0222	0	0	0.0186	0	0.0216	0.0155	0.0201	0.0169	0.0556	0.0174	0.0272
chr19_1468718_A_C	APC2	MISSENSE	p.K1806T	0.0345556	0.784544	0.0591721	0	0	0.0124	0	0	0.0066	0.0136	0.0152	0.0198	0.0156	0.0109	0	0	0.0102	0.0258	0.0215
chrX_48808136_A_T	HDAC6	SPLICE_SITE	p.R246W	0.0353777	0.784544	0.078125	0	0	0.0084	0	0.0052	0	0.0083	0	0.0102	0.0056	0.0109	0.0123	0.0084	0.0063	0	0.0163
chr16_1487916_A_T	PTX4	MISSENSE	p.Y66N	0.0355627	0.784544	0.0546875	0	0	0.0109	0.0101	0	0	0.007	0.0063	0.0064	0.0103	0.0133	0.013	0.0088	0.0061	0.0053	0.0073
chr15_41852721_A_C	SPTBN5	MISSENSE	p.D3454E	0.0357823	0.784544	0.0591721	0.0108	0	0	0	0.0067	0.0111	0	0	0.01	0	0.0079	0	0.0075	0.0192	0.0177	0.0173
chr9_129085532_A_C	DOLPP1	MISSENSE	p.N126T	0.0357909	0.784544	0.075927	0	0.0074	0	0	0	0.0056	0.0071	0	0.0066	0.0147	0.0078	0.0067	0	0.0108	0	0.0144
chr5_154814089_G_T	LARP1	MISSENSE	p.G1018V	0.0358618	0.784544	0.0590582	0	0.0065	0	0	0	0	0.0063	0	0.0085	0.012	0.0079	0	0.0084	0	0.0069	0
chr16_792346_T_G	CHTF18	SPLICE_SITE	p.V442G	0.0359251	0.784544	0.0590582	0	0	0	0	0	0	0	0.0108	0	0.0068	0.0103	0.0078	0	0	0.0132	0.0113
chr1_116603918_A_C	IGSF3	MISSENSE	p.F464V	0.0362011	0.784544	0.078125	0	0.0083	0.0097	0	0.021	0.009	0.0214	0	0.0221	0.0171	0.0278	0.0097	0.0147	0.0114	0.0117	0.0347
chr19_746681_A_C	PALM	MISSENSE	p.N344T	0.0362098	0.784544	0.0360317	0.0093	0	0.0133	0	0	0.0126	0	0	0.0103	0.0073	0.0192	0	0	0.0137	0.0117	0.0152
chr17_81460904_A_C	BAHCC1	MISSENSE	p.T2112P	0.0364968	0.784544	0.0591721	0	0.0072	0	0.0061	0	0.0065	0	0	0	0.0196	0.0102	0	0	0.0117	0.0132	0.007
chr13_112068833_A_C	SOX1	NONSTOP	p.*392S	0.0365326	0.784544	0.075927	0	0.0076	0.0099	0	0	0	0.0115	0	0.0171	0	0.0123	0.0051	0	0.0154	0.0255	0.0235
chr14_77026104_T_G	IRF2BPL	MISSENSE	p.E563D	0.0369856	0.784544	0.0590582	0	0.0102	0	0	0	0	0	0.0081	0	0.0138	0.0097	0	0	0.0055	0.0082	0.014
chr17_48544599_T_G	HOXB2	MISSENSE	p.K105Q	0.037011	0.784544	0.075927	0	0	0.013	0	0.0094	0	0.0233	0	0	0.044	0	0.0222	0.0189	0.02	0.0238	0.039
chr19_15424186_C_A	WIZ	MISSENSE	p.C915F	0.0374159	0.784544	0.0546875	0	0.008	0	0	0.0058	0.0087	0	0.0088	0.0075	0.0103	0.0096	0.0051	0.0096	0.0056	0.009	0.0107
chr6_82365100_T_G	TPBG	MISSENSE	p.F47V	0.0376435	0.784544	0.0360317	0	0	0	0	0	0.0095	0	0.0084	0.0051	0	0.0102	0.0056	0	0.0115	0.016	0.011
chr3_53805023_A_C	CACNA1D	MISSENSE	p.I1852L	0.037826	0.784544	0.0420627	0.0074	0.0065	0.0072	0.0065	0.0067	0.0103	0.0134	0.0077	0.0155	0	0.0302	0	0.015	0.0173	0.0341	0.0238
chr12_57525492_T_G	MBD6	MISSENSE	p.F175C	0.0378385	0.784544	0.0390625	0.0248	0.0208	0.0162	0.0218	0.0236	0.0442	0.0236	0.0292	0.0343	0.0184	0.0326	0.0515	0.0314	0.0418	0.0368	0.0401
chr12_49792830_A_T	NCKAP5L	MISSENSE	p.L1166H	0.0379637	0.784544	0.075927	0	0	0	0	0.02	0	0.0388	0	0	0.04	0.0667	0.0256	0	0.0282	0.0247	0.0702
chr10_22003263_A_C	DNAJC1	MISSENSE	p.L58V	0.0382584	0.784544	0.075927	0.0093	0	0	0.0059	0	0.0092	0.0266	0	0.0114	0.0121	0.0194	0	0	0.0257	0.0314	0.007
chr1_44724639_A_C	ARMH1	MISSENSE	p.S341R	0.038368	0.784544	0.0546875	0.0075	0.0195	0.0057	0.0089	0.0067	0.0179	0.0217	0.0069	0.015	0.0352	0.0163	0.0078	0	0.0338	0.0304	0.0309
chr7_65982140_A_C	GUSB	MISSENSE	p.L15W	0.0384285	0.784544	0.0360317	0	0.0316	0	0	0	0	0.0241	0.0298	0.0165	0.0345	0.0364	0	0	0.0168	0.0273	0.0321
chr1_205580766_A_C	MFSD4A	MISSENSE	p.T179P	0.0387897	0.784544	0.078125	0.0188	0.0082	0.0116	0.0066	0.0102	0	0.0183	0.0202	0.0165	0.0325	0.0201	0.0136	0.0099	0.0092	0.02	0.0228
chr17_47696267_A_C	TBKBP1	MISSENSE	p.K52T	0.0391617	0.784544	0.075927	0	0.0105	0	0	0	0	0.0053	0	0	0.0055	0.0082	0.0064	0.0077	0.0059	0.0131	0.0142
chr1_155395506_G_T	ASH1L	MISSENSE	p.T2019N	0.0391936	0.784544	0.0590582	0	0	0.0066	0	0.0093	0	0	0	0	0	0.0093	0	0.0099	0.0134	0.0106	0.0094
chr19_49335763_A_C	CD37	MISSENSE	p.K40T	0.0393641	0.784544	0.078125	0.0051	0.0063	0.0071	0	0	0	0.0051	0.0055	0.0071	0.0098	0	0.008	0	0.0134	0.0097	0.0091
chr6_112120330_G_T	LAMA4	MISSENSE	p.L1533M	0.0395597	0.784544	0.0590582	0	0	0	0	0.0169	0	0	0.0105	0	0	0.0096	0.0225	0.0192	0	0.0157	0.0134
chr3_119437885_A_T	TMEM39A	MISSENSE	p.L265Q	0.0399518	0.784544	0.0590582	0	0.006	0	0.006	0	0	0	0	0	0.0091	0.0098	0.0063	0	0.0086	0.0145	0
chr2_23833943_G_T	ATAD2B	MISSENSE	p.F568L	0.0401564	0.784544	0.0390625	0.0309	0.0355	0.0209	0.0839	0.0748	0.0778	0.0368	0.0458	0.0511	0.062	0.0833	0.1079	0.0608	0.0672	0.0654	0.0744
chr19_36032258_T_G	CLIP3	MISSENSE	p.T34P	0.0403723	0.784544	0.075927	0	0.0127	0	0	0.0175	0.0109	0.0117	0	0.0119	0.0259	0.0084	0	0.0124	0.0119	0.0144	0.0103
chr9_27948996_C_A	LINGO2	MISSENSE	p.C559F	0.0404312	0.784544	0.0591721	0	0	0	0	0.0086	0.0174	0.0051	0	0.0052	0	0.0293	0.0205	0.0158	0.0144	0.0088	0
chr14_63599684_A_G	WDR89	MISSENSE	p.S87P	0.0404393	0.784544	0.0546875	0.0366	0.0185	0.0223	0.0106	0.0207	0.0065	0	0.027	0.0254	0.021	0.0351	0.0197	0.0495	0.0147	0.0179	0.0238
chr9_136439014_A_T	INPP5E	MISSENSE	p.S136T	0.040605	0.784544	0.078125	0.0079	0.0113	0	0.0187	0.0221	0.0114	0	0.0086	0	0.0127	0.0189	0.0336	0.0205	0.0273	0.0177	0.0221
chr14_89412098_T_G	FOXN3	MISSENSE	p.I127L	0.040649	0.784544	0.0360317	0	0	0	0	0	0	0	0	0.0052	0	0.0053	0.0059	0.0054	0.0056	0	0.0066
chr19_49348824_A_T	TEAD2	MISSENSE	p.L209H	0.0407894	0.784544	0.051913	0.0816	0.0769	0.033	0	0.022	0	0	0.0306	0.0556	0.0851	0.0612	0	0.0345	0.0405	0.0426	0.0571
chr9_132326674_G_T	SETX	MISSENSE	p.P1642T	0.0408028	0.784544	0.075927	0.0061	0.0073	0.0083	0.014	0	0.0083	0	0	0	0.0085	0.0236	0.0183	0.0076	0.0213	0	0.0101
chr14_63599645_G_A	WDR89	NONSENSE	p.R100*	0.0411913	0.784544	0.078125	0.0385	0.0166	0.0234	0.0088	0.0206	0	0	0.0294	0.0248	0.0188	0.0373	0.0196	0.0499	0.013	0.0187	0.023
chr19_47680276_A_C	BICRA	MISSENSE	p.K369T	0.0415237	0.784544	0.051913	0.0138	0.0054	0	0	0	0.0106	0.0117	0.0139	0.0152	0	0.0305	0	0.0066	0.0224	0.0319	0.0213
chr1_20553230_A_C	FAM43B	MISSENSE	p.K86T	0.0418091	0.784544	0.0591721	0	0	0.0056	0	0	0	0.0071	0	0.0059	0.0091	0	0	0	0.0087	0.0129	0.0134
chr22_50197947_A_C	TRABD	MISSENSE	p.M266L	0.041855	0.784544	0.0360317	0	0	0.0058	0	0	0.0086	0	0.0106	0	0.016	0.01	0	0	0.0099	0.0077	0.0134
chr22_35347077_A_C	TOM1	MISSENSE	p.E449D	0.0423058	0.784544	0.0590582	0	0	0.0132	0	0	0	0.0301	0.0118	0.0385	0	0.0165	0	0	0.0201	0.0365	0.0283
chr4_13544251_A_C	NKX3-2	MISSENSE	p.F55C	0.0430082	0.784544	0.0591721	0.0198	0.0202	0.0169	0	0	0.0108	0	0	0.0297	0.0348	0.0153	0	0	0.0178	0.0432	0.0138
chr11_65113572_T_G	TM7SF2	MISSENSE	p.L194R	0.0431834	0.784544	0.0590582	0	0.0065	0	0	0	0	0	0	0.0082	0.0086	0	0.0066	0.0064	0.0061	0	0
chr1_109189105_G_T	KIAA1324	MISSENSE	p.G420V	0.0437576	0.784544	0.0390625	0.0153	0.0102	0	0.0206	0.0338	0.0126	0.0059	0	0.0165	0.0154	0.0227	0.0318	0.0239	0.0172	0.0084	0.0099
chr9_132582868_A_C	BARHL1	MISSENSE	p.K24T	0.0438304	0.784544	0.0590582	0	0.0051	0.0077	0	0	0.0058	0	0	0.0051	0.0122	0.0086	0	0	0.0132	0.0146	0
chrX_123636125_C_A	THOC2	MISSENSE	p.A658S	0.0438834	0.784544	0.0590582	0	0.013	0	0	0	0.0127	0	0	0.0144	0.0141	0.0194	0	0	0.0133	0	0.022
chr4_125316986_A_C	FAT4	MISSENSE	p.N192T	0.043969	0.784544	0.0579073	0	0	0	0	0	0	0	0.0056	0	0.0079	0.0061	0	0	0.0098	0.0079	0.006
chr19_1043465_A_T	ABCA7	MISSENSE	p.M308L	0.044321	0.784544	0.051913	0.0092	0.0072	0.0084	0	0	0.0085	0.0062	0	0.0095	0.0095	0.0109	0.0146	0.0102	0.0077	0.0113	0
chr20_50128164_A_C	TMEM189-UBE2V1	MISSENSE	p.W168G	0.0443472	0.784544	0.0591721	0	0.0092	0	0	0	0	0.0052	0	0.0063	0.0075	0.0091	0	0	0.0139	0.0068	0.0076
chr3_51873878_C_A	IQCF5	MISSENSE	p.W101L	0.0446461	0.784544	0.078125	0.0139	0	0.0063	0.0177	0.0202	0.0069	0.0152	0.0168	0.0225	0.0135	0.0144	0.0233	0.0204	0.0225	0.0119	0.0152
chr12_26427953_A_T	ITPR2	MISSENSE	p.I2302K	0.045088	0.784544	0.0590582	0.0134	0	0.0135	0	0.0183	0	0	0	0.0259	0	0.0206	0.0235	0.0185	0	0	0.0244
chr22_18124238_T_G	TUBA8	NONSENSE	p.Y37*	0.0452128	0.784544	0.051913	0	0	0	0.0062	0	0.0117	0.0059	0	0.0066	0.0097	0	0.0066	0.0069	0.007	0.0146	0.0118
chr1_6428309_T_G	ESPN	MISSENSE	p.H126Q	0.0452871	0.784544	0.0590582	0	0	0	0	0	0	0.0065	0	0.0067	0.0069	0	0	0	0.0109	0.0074	0.0066
chr14_100276596_G_T	YY1	MISSENSE	p.S337I	0.0453131	0.784544	0.0590582	0	0	0	0.0053	0	0.0054	0	0	0	0	0	0.0102	0.006	0.0059	0.01	0.0077
chr7_129225336_A_C	AHCYL2	MISSENSE	p.K87T	0.0473124	0.784544	0.075927	0	0.0086	0	0	0	0.009	0.0272	0	0.0164	0	0.012	0	0.0132	0.0116	0.0294	0.0211
chr19_5654411_A_T	SAFB	MISSENSE	p.K570N	0.0474017	0.784544	0.0234375	0.0692	0.0448	0.0463	0.0364	0.0294	0.0676	0.0503	0.0691	0.0561	0.0676	0.0763	0.05	0.047	0.0837	0.0779	0.0787
chr14_102930646_A_C	AMN	MISSENSE	p.N443T	0.0475494	0.784544	0.0360317	0	0.0134	0	0	0.0099	0.0101	0.0121	0.0151	0	0.0143	0.0296	0	0.0118	0.0132	0.0331	0.0296
chr21_33244959_G_T	IFNAR2	MISSENSE	p.D36Y	0.0475686	0.784544	0.0591721	0	0.0051	0	0	0	0	0	0	0	0	0.0068	0	0.0069	0.0135	0.0078	0.0058
chr4_163166558_A_C	NAF1	MISSENSE	p.V57G	0.0481709	0.784544	0.078125	0	0.0155	0.0127	0	0.0069	0.0131	0.022	0.0364	0.0096	0.0193	0.0302	0.0112	0.0064	0.0207	0.0291	0.0244
chr5_141101330_G_T	PCDHB3	MISSENSE	p.Q227H	0.0483972	0.784544	0.051913	0	0.0071	0.0078	0.0164	0.0148	0.0059	0.0132	0.0062	0	0.0063	0.0157	0.0181	0.0225	0.0243	0.0169	0.0097
chr7_100435903_T_G	PPP1R35	MISSENSE	p.E132D	0.0484494	0.784544	0.0546875	0.05	0.0198	0.0089	0.0341	0.0175	0.0426	0.0427	0.037	0.0538	0.0833	0.0872	0.0571	0.0229	0.0291	0.0506	0.0642
chr12_53939454_A_C	HOXC13	MISSENSE	p.Q183P	0.0488727	0.784544	0.0591721	0.0108	0.007	0.0077	0	0	0	0	0.0126	0.0122	0.0066	0.0187	0	0	0.0126	0.0162	0.0147
chr7_47866514_A_C	PKD1L1	MISSENSE	p.L1333V	0.049227	0.784544	0.078125	0.0057	0.009	0	0	0.0157	0.0084	0.0147	0.0074	0.0081	0.0079	0.0188	0.0253	0.0222	0.0063	0.0148	0.0182
chr19_15239995_A_C	BRD4	MISSENSE	p.L1066R	0.049269	0.784544	0.0078125	0.0219	0.0255	0.0191	0.0308	0.0347	0.0182	0.0199	0.0164	0.0244	0.0364	0.0196	0.0456	0.0449	0.0264	0.0282	0.0189
chr16_89697930_A_C	SPATA2L	MISSENSE	p.L227V	0.0497049	0.784544	0.0591721	0	0	0	0	0	0.0074	0.007	0.0061	0.0108	0.0062	0.0059	0	0	0.0055	0.0144	0.0119
chrX_53198769_T_G	KDM5C	MISSENSE	p.K788T	0.0498134	0.784544	0.051913	0	0	0.0078	0.0052	0	0.0079	0.0096	0.0068	0.0078	0	0.0081	0.0084	0.0117	0.0104	0.0073	0.0157
chr22_41170419_C_A	EP300	MISSENSE	p.H1434N	0.049967	0.784544	0.075927	0	0.0064	0.0089	0.0057	0.0102	0.0094	0	0	0.0068	0.0185	0.0112	0	0.0123	0.0162	0	0.0207
Supplementary Table 9: VAFs of CHIP variations decreased in post-NACT samples versus pre-NACT tumor samples
