# Supplementary material for: Longitudinal genomic profiling of chemotherapy-related CHIP variants in patients with ovarian cancer
Source: Front Oncol. 2025 Apr 29;15:1538446. doi: 10.3389/fonc.2025.1538446 (PMC12069037; doi:10.3389/fonc.2025.1538446)
Supplement: Supplementary Table 10 — (a) CHIP variations whose VAFs in tumor DNA were higher in post-NACT samples than in pre-NACT samples, in the PR group; (b) CHIP variations whose VAFs in tumor DNA were lower in post-NACT samples than in pre-NACT samples, in the PR group. [file Table10.xlsx]

## Sheet: a
id	gene	variantClassification	proteinChange	Limma_pval	adj_Limma_p	Wilcox_pval	PR2_pre_Tumor	PR3_pre_Tumor	PR5_pre_Tumor	PR6_pre_Tumor	PR2_post_Tumor	PR3_post_Tumor	PR5_post_Tumor	PR6_post_Tumor
chr22_40407832_A_C	SGSM3	MISSENSE	p.N523T	8.03956e-05	0.254922	0.125	0	0	0	0	0.0205	0.026	0.0172	0.0229
chr16_30377701_A_T	MYLPF	SPLICE_SITE	p.E135V	9.98684e-05	0.254922	0.125	0	0.0072	0	0	0.0117	0.0216	0.0109	0.0131
chr1_232036825_A_C	DISC1	MISSENSE	p.Q853H	0.000143834	0.254922	0.125	0.0074	0	0.0109	0	0.019	0.0109	0.0345	0.0115
chr3_48419999_T_G	PLXNB1	MISSENSE	p.S763R	0.000423301	0.562673	0.125	0	0	0	0	0.0157	0.0333	0.0194	0.0235
chr9_114504383_A_C	WHRN	MISSENSE	p.L140R	0.000708874	0.607156	0.125	0.0073	0.0177	0.0162	0.0168	0.0188	0.0395	0.0539	0.04
chr19_55265310_A_C	HSPBP1	MISSENSE	p.C325G	0.000817386	0.607156	0.125	0	0	0	0	0.0175	0.0159	0.0133	0.0294
chr13_39679599_G_T	COG6	MISSENSE	p.R201L	0.000964856	0.607156	0.125	0	0	0	0	0.0123	0.0263	0.0149	0.0233
chr19_45280609_T_G	MARK4	MISSENSE	p.L384R	0.00107139	0.607156	0.125	0.012	0.0092	0.0089	0.0113	0.0374	0.0265	0.0312	0.0231
chr11_61509702_A_C	LRRC10B	MISSENSE	p.E235A	0.00112284	0.607156	0.125	0	0.0094	0.0061	0	0.0068	0.0203	0.0147	0.0079
chr6_43507592_T_G	LRRC73	MISSENSE	p.Q248H	0.00114032	0.607156	0.125	0.0057	0.0078	0.0092	0.0093	0.0106	0.0128	0.0156	0.0157
chr3_57165286_T_G	IL17RD	START_CODON_SNP	p.M1L	0.0012772	0.607156	0.125	0	0.0077	0	0	0.0102	0.0157	0.007	0.0088
chr2_231146270_A_C	PSMD1	MISSENSE	p.N677H	0.00130106	0.607156	0.125	0.0077	0.0083	0.009	0.0132	0.0133	0.0145	0.0165	0.0207
chr1_54592605_A_T	ACOT11	SPLICE_SITE	p.E124V	0.00155308	0.607156	0.125	0	0	0	0	0.0067	0.0064	0.0075	0.0082
chr22_29050400_A_C	ZNRF3	MISSENSE	p.Y640S	0.0015764	0.607156	0.125	0	0	0	0.0078	0.0157	0.01	0.0129	0.0168
chrX_119640748_A_T	SEPTIN6	MISSENSE	p.L244Q	0.00162213	0.607156	0.125	0.0054	0	0.0063	0.0082	0.0116	0.0117	0.0261	0.0217
chr3_1325912_G_T	CNTN6	MISSENSE	p.W348C	0.00164401	0.607156	0.125	0	0	0	0.0072	0.0066	0.0065	0.0062	0.011
chr3_45146244_A_C	CDCP1	MISSENSE	p.V15G	0.00168003	0.607156	0.125	0	0	0	0	0.0088	0.009	0.0133	0.0152
chr6_33711572_A_C	UQCC2	MISSENSE	p.F39V	0.00171289	0.607156	0.125	0	0.013	0.0144	0	0.0079	0.0203	0.0285	0.0082
chr19_17436849_A_T	TMEM221	MISSENSE	p.L162Q	0.00176725	0.607156	0.125	0	0.0087	0.0074	0	0.016	0.0227	0.0171	0.0169
chr4_46065470_G_T	GABRG1	MISSENSE	p.P146T	0.00176997	0.607156	0.125	0	0.0093	0	0	0.0171	0.0242	0.025	0.0256
chr19_12665434_G_T	MAN2B1	NONSENSE	p.Y118*	0.00185696	0.617091	0.125	0.0131	0.0146	0.0179	0.0162	0.0224	0.0266	0.0436	0.0324
chr8_64596689_G_T	CYP7B1	MISSENSE	p.Q492K	0.00196056	0.621848	0.125	0	0	0	0	0.0122	0.0123	0.0296	0.0203
chr12_22449798_A_T	C2CD5	MISSENSE	p.C1042S	0.00203766	0.621848	0.125	0	0.0053	0	0	0.0076	0.0086	0.0062	0.0064
chr5_139414170_A_T	DNAJC18	MISSENSE	p.I352N	0.00211309	0.621848	0.125	0	0	0	0	0.0161	0.0087	0.0134	0.009
chr16_67000664_T_G	CES4A	MISSENSE	p.L96R	0.00213737	0.621848	0.125	0	0	0	0	0.0058	0.0062	0.0065	0.0069
chr12_12718264_C_G	CDKN1B	MISSENSE	p.T142R	0.00220173	0.621848	0.125	0.0138	0.008	0.0088	0.0062	0.0297	0.013	0.0205	0.0112
chr3_129315854_T_G	H1-10	MISSENSE	p.M17L	0.00247835	0.621848	0.125	0.0642	0.0462	0.0435	0.0319	0.13	0.0684	0.0808	0.0625
chr20_36439824_A_C	DLGAP4	MISSENSE	p.T438P	0.00250104	0.621848	0.0975125	0	0	0	0	0.0152	0.0152	0.0086	0.0088
chr13_77918374_G_C	EDNRB	MISSENSE	p.A157G	0.00253983	0.621848	0.125	0.0074	0	0	0	0.0125	0.0095	0.0067	0.0083
chrX_51744601_A_T	GSPT2	MISSENSE	p.K325N	0.00259119	0.621848	0.125	0	0.0071	0	0	0.0152	0.0145	0.0159	0.02
chr6_33678820_A_T	ITPR3	MISSENSE	p.Q1318L	0.00265513	0.621848	0.125	0	0.0079	0	0	0.0082	0.0158	0.006	0.0092
chr17_80476253_A_C	NPTX1	MISSENSE	p.V65G	0.00268967	0.621848	0.125	0	0.009	0.0062	0.0071	0.0065	0.0258	0.0182	0.0194
chr4_1002791_A_C	IDUA	MISSENSE	p.T417P	0.00284056	0.621848	0.125	0.0177	0.0175	0.036	0.0377	0.0319	0.0513	0.0737	0.1148
chr3_53805023_A_C	CACNA1D	MISSENSE	p.I1852L	0.00300897	0.621848	0.125	0.0067	0.0103	0.0134	0.0077	0.015	0.0173	0.0341	0.0238
chr3_195887035_A_C	TNK2	MISSENSE	p.L59R	0.00303086	0.621848	0.125	0	0	0	0	0.0071	0.0121	0.0142	0.0155
chr11_133920837_T_G	IGSF9B	MISSENSE	p.H963P	0.00307724	0.621848	0.125	0.05	0.0194	0.0355	0.0275	0.1154	0.0339	0.0679	0.0427
chr2_132782550_A_T	NCKAP5	MISSENSE	p.C1421S	0.00308907	0.621848	0.125	0	0.006	0	0	0.0074	0.0086	0.0078	0.0072
chr18_74559333_A_T	CNDP1	MISSENSE	p.E12V	0.00308924	0.621848	0.125	0.0111	0	0.0059	0	0.0188	0.0076	0.0086	0.0077
chr11_57476769_A_C	RTN4RL2	MISSENSE	p.Y374S	0.0030993	0.621848	0.125	0	0.0051	0	0.0068	0.018	0.0104	0.01	0.0216
chr12_6863924_C_G	USP5	MISSENSE	p.S660R	0.00354062	0.672339	0.125	0.0065	0	0.0052	0.0067	0.01	0.0097	0.0138	0.0148
chr5_77489488_C_A	WDR41	MISSENSE	p.V46L	0.00363073	0.677354	0.125	0	0	0	0	0.009	0.0144	0.0079	0.0167
chr19_18161153_A_C	PIK3R2	MISSENSE	p.E189A	0.00409116	0.73738	0.125	0	0	0.0183	0.013	0.0123	0.0124	0.0552	0.0208
chr10_66775496_A_T	CTNNA3	MISSENSE	p.L359Q	0.00437451	0.758636	0.125	0.0064	0	0	0	0.0125	0.0142	0.0193	0.0101
chr17_74924891_T_G	OTOP2	MISSENSE	p.C87G	0.00439013	0.758636	0.125	0	0	0.0063	0.0055	0.0111	0.0103	0.0123	0.0088
chr6_159232392_A_C	FNDC1	MISSENSE	p.Q627P	0.0044408	0.758636	0.125	0	0.0111	0.0059	0.0089	0.0056	0.0241	0.0101	0.0175
chr14_63599735_G_A	WDR89	MISSENSE	p.P70S	0.00449446	0.758636	0.125	0.0169	0	0	0.013	0.0336	0.0099	0.0124	0.0216
chr5_37058905_C_A	NIPBL	MISSENSE	p.D2475E	0.00468205	0.765984	0.125	0	0	0	0	0.0164	0.0305	0.0111	0.0099
chr19_3005952_A_T	TLE2	MISSENSE	p.I506N	0.00494391	0.78468	0.125	0	0	0	0.0079	0.0066	0.0059	0.0076	0.0112
chr10_116927819_A_T	SHTN1	MISSENSE	p.L362H	0.00624888	0.790009	0.125	0.0241	0.08	0.0538	0.0901	0.0519	0.1817	0.1169	0.1216
chr1_1041526_A_C	AGRN	MISSENSE	p.N334T	0.0064083	0.790009	0.125	0	0.0149	0.0131	0.0085	0.0128	0.0233	0.0264	0.0204
chr13_72771093_C_A	DIS3	MISSENSE	p.C523F	0.0064467	0.790009	0.125	0	0	0	0.0103	0.0085	0.0098	0.0215	0.0245
chr2_3703819_A_C	DCDC2C	MISSENSE	p.N23T	0.00653531	0.790009	0.125	0.0108	0.0211	0.0147	0.0221	0.0306	0.0465	0.0223	0.0397
chr16_75112499_T_G	LDHD	MISSENSE	p.T438P	0.00669067	0.790009	0.125	0.0072	0.0143	0.0129	0.0097	0.0104	0.0212	0.0268	0.0158
chr19_47680276_A_C	BICRA	MISSENSE	p.K369T	0.00671324	0.790009	0.125	0	0.0106	0.0117	0.0139	0.0066	0.0224	0.0319	0.0213
chr3_186741579_G_T	KNG1	NONSENSE	p.E395*	0.00673029	0.790009	0.125	0.0201	0	0.0169	0.0111	0.0368	0.0098	0.0252	0.0307
chr15_99729517_A_T	LYSMD4	MISSENSE	p.L167Q	0.00674144	0.790009	0.125	0.0054	0	0	0.0079	0.0115	0.0095	0.0055	0.0121
chr16_1361797_C_G	GNPTG	SPLICE_SITE	p.T78R	0.00694562	0.790009	0.125	0	0.0057	0	0.0063	0.0135	0.0149	0.012	0.0093
chr20_35115851_A_T	EDEM2	MISSENSE	p.L440Q	0.00696318	0.790009	0.125	0	0.0077	0.0062	0.0091	0.0089	0.0149	0.0149	0.0124
chr22_50030921_A_C	TTLL8	MISSENSE	p.V571G	0.0069909	0.790009	0.125	0	0.0236	0	0	0.014	0.0574	0.0455	0.0244
chr19_2290021_T_G	LINGO3	MISSENSE	p.K586Q	0.0071725	0.790009	0.125	0.0083	0.0165	0.0112	0.0172	0.0145	0.023	0.0151	0.026
chrX_123636137_G_T	THOC2	MISSENSE	p.P654T	0.00728041	0.790009	0.125	0.0102	0	0	0	0.0239	0.0102	0.0101	0.026
chr9_130905392_A_T	FIBCD1	MISSENSE	p.L165Q	0.00746461	0.790009	0.125	0	0	0	0	0.009	0.0063	0.0087	0.0149
chr8_29180135_A_T	KIF13B	MISSENSE	p.L230H	0.00780353	0.790009	0.125	0.0066	0	0	0	0.0122	0.0066	0.0087	0.0139
chr20_46251105_A_C	CDH22	MISSENSE	p.W64G	0.00822221	0.790009	0.125	0	0.0113	0.0072	0.0116	0.0053	0.0232	0.0185	0.0221
chrX_140503943_A_C	SOX3	MISSENSE	p.V373G	0.00843055	0.790009	0.125	0	0.0231	0.0242	0.0241	0.0131	0.0612	0.0345	0.0556
chr20_35115862_G_T	EDEM2	NONSENSE	p.Y436*	0.00844798	0.790009	0.125	0.0122	0	0.0075	0.0113	0.0312	0.0114	0.0156	0.0157
chr3_197091000_G_T	DLG1	MISSENSE	p.H558N	0.00849759	0.790009	0.125	0.0241	0	0.0082	0	0.0463	0.0171	0.0148	0.0117
chr15_65077693_A_C	KBTBD13	MISSENSE	p.Q293P	0.00910232	0.790009	0.125	0	0.0131	0	0.0061	0.0058	0.0247	0.0109	0.0193
chr19_4550265_A_C	SEMA6B	MISSENSE	p.C377G	0.00925905	0.790009	0.125	0.0113	0	0	0	0.0308	0.0147	0.0357	0.0704
chr6_159232380_A_C	FNDC1	MISSENSE	p.H623P	0.00938969	0.790009	0.125	0.0062	0.0172	0.0113	0.0209	0.0109	0.0223	0.0228	0.0321
chr4_52076950_T_G	SPATA18	NONSENSE	p.Y278*	0.00973515	0.790009	0.125	0	0.0078	0.0159	0.0051	0.0071	0.0208	0.0222	0.0137
chr17_47696267_A_C	TBKBP1	MISSENSE	p.K52T	0.0101035	0.790009	0.125	0	0	0.0053	0	0.0077	0.0059	0.0131	0.0142
chr16_89850341_T_G	SPIRE2	MISSENSE	p.L109R	0.010381	0.790009	0.125	0.0473	0.0128	0.0118	0.0069	0.0665	0.0178	0.0245	0.0137
chr2_239095041_A_C	HDAC4	MISSENSE	p.V745G	0.0107906	0.790009	0.125	0	0.0077	0	0	0.0061	0.0246	0.0145	0.0238
chr11_61509671_A_C	LRRC10B	MISSENSE	p.T225P	0.0114374	0.790009	0.125	0	0.0058	0.0085	0.006	0.0054	0.0134	0.0149	0.0173
chr12_132066781_T_G	EP400	MISSENSE	p.V2854G	0.0117989	0.790009	0.125	0.0129	0.0081	0	0.0122	0.0233	0.0181	0.0244	0.0448
chr8_11708332_T_G	GATA4	MISSENSE	p.M7R	0.0118694	0.790009	0.125	0.0111	0.0086	0.0093	0	0.0202	0.0134	0.0192	0.0139
chr19_45280576_A_T	MARK4	SPLICE_SITE	p.E373V	0.0119161	0.790009	0.125	0.0418	0.0462	0.0424	0.0261	0.0506	0.0785	0.0616	0.0411
chr19_17842392_A_C	JAK3	MISSENSE	p.L262R	0.0121375	0.790009	0.125	0	0	0	0.0556	0.0286	0.0833	0.0612	0.1087
chr1_10375317_C_A	KIF1B	MISSENSE	p.D1784E	0.0127947	0.790009	0.125	0.0104	0	0	0.0094	0.0245	0.0294	0.0106	0.0201
chr1_248061331_A_G	OR2L3	MISSENSE	p.Y217C	0.0128197	0.790009	0.125	0.0072	0.015	0.0115	0.0089	0.0116	0.0184	0.0166	0.0162
chr3_48419992_T_G	PLXNB1	MISSENSE	p.Q765P	0.0132049	0.790009	0.125	0	0.0161	0	0	0.0238	0.0238	0.0206	0.0337
chr8_141136607_A_C	DENND3	MISSENSE	p.Q67H	0.0143484	0.790009	0.125	0	0.0166	0	0.0135	0.0083	0.0413	0.0183	0.0208
chr21_33244959_G_T	IFNAR2	MISSENSE	p.D36Y	0.0145533	0.790009	0.125	0	0	0	0	0.0069	0.0135	0.0078	0.0058
chr18_79411468_A_C	NFATC1	MISSENSE	p.K398T	0.0146021	0.790009	0.125	0	0.0109	0.0087	0	0.0227	0.0211	0.0165	0.0214
chr1_64641876_G_T	CACHD1	NONSENSE	p.E355*	0.0146976	0.790009	0.125	0	0	0.013	0	0.014	0.0149	0.0172	0.0206
chr3_185192972_A_T	EHHADH	MISSENSE	p.C380S	0.014882	0.790009	0.125	0.0074	0	0	0.0108	0.0136	0.0061	0.0149	0.0213
chr2_161423572_A_C	TBR1	MISSENSE	p.N465T	0.0150617	0.790009	0.125	0.0065	0.0157	0.0162	0.0073	0.011	0.0223	0.0314	0.0228
chr2_60461314_A_C	BCL11A	MISSENSE	p.V533G	0.0151522	0.790009	0.125	0.0054	0.0164	0.0176	0.0176	0.0084	0.0361	0.0218	0.0314
chr6_35233280_A_C	SCUBE3	MISSENSE	p.T231P	0.015628	0.790009	0.125	0	0	0.0065	0.008	0.0094	0.0066	0.0109	0.0101
chr7_105203745_G_T	SRPK2	MISSENSE	p.P27T	0.0159114	0.790009	0.125	0	0	0.029	0.0211	0.0392	0.0625	0.0667	0.06
chr6_40392365_T_G	LRFN2	MISSENSE	p.K650Q	0.0163112	0.790009	0.125	0	0	0	0	0.0053	0.0083	0.0052	0.008
chr17_6652233_A_C	C17orf100	MISSENSE	p.K107T	0.0163844	0.790009	0.125	0	0.0104	0	0.0117	0.0066	0.0152	0.0142	0.0284
chr10_97641137_A_C	PI4K2A	MISSENSE	p.Q132P	0.0167908	0.790009	0.125	0	0.0104	0.0104	0.007	0.0144	0.0172	0.0156	0.0219
chrX_153970678_T_G	HCFC1	MISSENSE	p.I55L	0.0171017	0.790009	0.125	0	0.0212	0.0063	0.0078	0.0091	0.0259	0.0101	0.0144
chr19_50163059_A_C	IZUMO2	MISSENSE	p.L46V	0.0173793	0.790009	0.125	0.0508	0.0486	0.0334	0.0278	0.0697	0.0596	0.0549	0.0532
chr7_39609786_A_C	YAE1	MISSENSE	p.S141R	0.0174764	0.790009	0.125	0	0	0.0089	0.0088	0.0115	0.0139	0.0109	0.037
chr7_1493879_A_C	INTS1	MISSENSE	p.I648S	0.0176079	0.790009	0.125	0	0.0135	0.0112	0.0092	0.0061	0.0156	0.0175	0.0127
chr14_58646935_C_A	DACT1	MISSENSE	p.T734K	0.0177386	0.790009	0.125	0.0057	0	0	0.0066	0.0073	0.0129	0.0074	0.0156
chr19_45822773_A_T	SYMPK	MISSENSE	p.L925Q	0.0178252	0.790009	0.125	0.018	0	0	0.0159	0.0301	0.0213	0.0146	0.0288
chr7_100688055_T_G	GIGYF1	MISSENSE	p.M31L	0.01792	0.790009	0.125	0.0089	0.0112	0.0094	0.0114	0.0211	0.0196	0.0133	0.0151
chr16_48227842_A_T	ABCC11	MISSENSE	p.L120Q	0.0181397	0.790009	0.125	0.0221	0.0206	0.0321	0.0152	0.0366	0.0397	0.0379	0.0345
chr10_119651817_A_C	BAG3	MISSENSE	p.T48P	0.0182586	0.790009	0.125	0.0079	0.0129	0.0176	0.0109	0.0119	0.0272	0.0231	0.0289
chr11_75242035_A_C	TPBGL	MISSENSE	p.N329T	0.0184356	0.790009	0.125	0.0072	0.0171	0.023	0.0365	0.0187	0.0628	0.0606	0.0439
chr8_103055868_G_T	ATP6V1C1	SPLICE_SITE	p.K116N	0.0191153	0.790009	0.125	0	0	0	0	0.0065	0.009	0.0058	0.0152
chr17_64534628_C_A	CEP95	NONSENSE	p.S654*	0.0192122	0.790009	0.125	0.0143	0.0127	0.0106	0.0107	0.0288	0.017	0.0136	0.022
chr9_114504376_A_C	WHRN	MISSENSE	p.S142R	0.0195469	0.790009	0.125	0	0.0074	0.0111	0.0055	0.0066	0.0149	0.0126	0.0112
chr7_24285254_A_C	NPY	MISSENSE	p.K5T	0.0196156	0.790009	0.125	0.01	0.0119	0.0157	0.0179	0.0133	0.0316	0.0237	0.0476
chrX_119759208_A_C	SOWAHD	MISSENSE	p.S181R	0.019915	0.790009	0.125	0.0071	0	0.0097	0.0171	0.0121	0.0104	0.0124	0.028
chr11_1194332_A_C	MUC5AC	MISSENSE	p.K4993T	0.0200456	0.790009	0.125	0	0	0	0	0.0051	0.0057	0.0084	0.0102
chr12_53191867_A_T	ITGB7	MISSENSE	p.W770R	0.0201717	0.790009	0.125	0.0284	0.0065	0.0057	0.0091	0.0625	0.0196	0.0068	0.0179
chr18_46864204_C_A	PIAS2	MISSENSE	p.A182S	0.0203824	0.790009	0.125	0	0	0	0.0577	0.05	0.0312	0.0806	0.08
chr19_15239995_A_C	BRD4	MISSENSE	p.L1066R	0.0204717	0.790009	0.125	0.0347	0.0182	0.0199	0.0164	0.0449	0.0264	0.0282	0.0189
chr10_31808676_A_T	ARHGAP12	MISSENSE	p.M780K	0.0205334	0.790009	0.125	0.0192	0.0154	0.0142	0.0188	0.0474	0.0207	0.0283	0.0255
chr1_13781525_C_A	PRDM2	MISSENSE	p.H1244N	0.0207442	0.790009	0.0975125	0	0.0131	0	0	0.0072	0.0149	0.0072	0.0091
chr15_82044041_C_G	MEX3B	MISSENSE	p.G277R	0.0209445	0.790009	0.125	0.0135	0.0217	0.0382	0.0191	0.0351	0.0536	0.046	0.032
chr2_60461305_A_C	BCL11A	MISSENSE	p.V536G	0.021295	0.790009	0.125	0.0059	0.0233	0.0209	0.0289	0.0106	0.0412	0.0268	0.0354
chr5_79236798_A_C	JMY	MISSENSE	p.T50P	0.0214283	0.790009	0.125	0	0.0056	0.0083	0	0.0059	0.0293	0.0169	0.0091
chr10_114938345_T_G	TRUB1	MISSENSE	p.M31R	0.0214785	0.790009	0.125	0.0062	0.0081	0.0093	0.0071	0.0092	0.0158	0.0107	0.0134
chr7_155462419_A_C	EN2	MISSENSE	p.K245T	0.0214849	0.790009	0.125	0	0.0055	0.0057	0	0.0156	0.0107	0.0096	0.006
chr11_62630632_A_T	GANAB	MISSENSE	p.M452K	0.0215733	0.790009	0.125	0.0127	0	0	0.0054	0.0145	0.0157	0.0155	0.0262
chr17_81824344_T_G	MCRIP1	MISSENSE	p.S24R	0.0216193	0.790009	0.125	0.0113	0.0139	0.02	0.0435	0.0256	0.0408	0.0455	0.0492
chr11_65172939_A_C	SPDYC	MISSENSE	p.N258H	0.0216882	0.790009	0.125	0.0135	0.0273	0.0322	0.0203	0.0259	0.0365	0.0491	0.0598
chr17_75955915_C_A	ACOX1	MISSENSE	p.A191S	0.0219274	0.790009	0.125	0.0131	0.0244	0.0111	0.0202	0.0179	0.0383	0.0127	0.0275
chr15_41480663_C_A	RTF1	NONSENSE	p.Y703*	0.0225727	0.790009	0.125	0.0072	0.0063	0	0.0062	0.0112	0.0074	0.0056	0.0123
chr11_34052496_A_T	CAPRIN1	MISSENSE	p.S26C	0.0234603	0.790009	0.125	0.0214	0	0	0	0.0234	0.0098	0.0109	0.0118
chr15_83066869_A_C	BTBD1	MISSENSE	p.F95V	0.0241246	0.790009	0.125	0.0057	0.0143	0.0201	0.0109	0.0098	0.0167	0.0439	0.0303
chr19_4550232_A_T	SEMA6B	MISSENSE	p.S388T	0.0242067	0.790009	0.125	0	0.0112	0	0.0179	0.0142	0.0165	0.0189	0.0303
chr19_58368507_A_C	ZNF837	MISSENSE	p.C276G	0.0243548	0.790009	0.125	0	0.016	0	0	0.0357	0.0182	0.0235	0.024
chr22_38427028_T_G	KCNJ4	MISSENSE	p.S369R	0.0244237	0.790009	0.125	0.0169	0.0098	0.022	0.0126	0.0304	0.0157	0.0245	0.0183
chr11_116790649_A_T	APOA5	MISSENSE	p.Y194N	0.0248451	0.790009	0.125	0.006	0	0	0	0.0088	0.0106	0.0062	0.0053
chr19_16514643_A_C	C19orf44	MISSENSE	p.T596P	0.0249477	0.790009	0.125	0	0.0074	0	0.0052	0.0059	0.0164	0.0203	0.0099
chr1_246566072_A_C	TFB2M	MISSENSE	p.F23V	0.02497	0.790009	0.125	0	0.031	0.011	0.0126	0.0216	0.0372	0.0395	0.0335
chr1_156677188_A_C	NES	MISSENSE	p.V26G	0.0250041	0.790009	0.125	0.0083	0.0205	0.0159	0.0159	0.0177	0.022	0.0307	0.0305
chr13_36819876_G_T	RFXAP	MISSENSE	p.K173N	0.0255459	0.790009	0.125	0.007	0.0094	0	0.0123	0.0189	0.0117	0.0145	0.0219
chr19_5246009_A_T	PTPRS	MISSENSE	p.M239K	0.0260206	0.790009	0.125	0.007	0.0075	0.0061	0	0.01	0.0103	0.011	0.0116
chr21_33244979_G_T	IFNAR2	MISSENSE	p.K42N	0.0266445	0.790009	0.125	0	0.0123	0.0054	0	0.0196	0.0188	0.0162	0.0062
chr11_119111329_T_G	C2CD2L	MISSENSE	p.F289V	0.0268232	0.790009	0.125	0.0071	0.0069	0	0.0076	0.0141	0.0079	0.0081	0.0109
chr16_30353437_A_T	CD2BP2	MISSENSE	p.S247T	0.0269424	0.790009	0.125	0.0329	0.0427	0.0378	0.0518	0.0369	0.0693	0.0522	0.0703
chr17_64534615_A_T	CEP95	MISSENSE	p.R650W	0.0278429	0.790009	0.125	0	0	0	0.0082	0.0083	0.0289	0.0299	0.0123
chr10_248427_C_A	ZMYND11	MISSENSE	p.T440K	0.0278587	0.790009	0.125	0.0146	0	0	0	0.0163	0.0058	0.0062	0.0078
chr22_25028452_A_C	KIAA1671	MISSENSE	p.K151N	0.0282104	0.790009	0.125	0	0.0066	0.0194	0.012	0.0053	0.01	0.0225	0.0233
chr1_155395506_G_T	ASH1L	MISSENSE	p.T2019N	0.028571	0.790009	0.125	0.0093	0	0	0	0.0099	0.0134	0.0106	0.0094
chr19_49335763_A_C	CD37	MISSENSE	p.K40T	0.0291154	0.790009	0.125	0	0	0.0051	0.0055	0	0.0134	0.0097	0.0091
chr8_8703129_A_C	CLDN23	MISSENSE	p.K244T	0.0291458	0.790009	0.125	0.0053	0.0169	0.0221	0.0149	0.0135	0.019	0.0401	0.0463
chr18_22171179_A_C	GATA6	MISSENSE	p.K12T	0.0297282	0.790009	0.125	0.0054	0.019	0.029	0.024	0.0078	0.0281	0.0317	0.0426
chr4_87322673_C_A	HSD17B13	MISSENSE	p.A57S	0.0298105	0.790009	0.125	0	0.0052	0	0	0.009	0.006	0.0089	0.0057
chr4_8618483_A_C	CPZ	MISSENSE	p.N509H	0.0298506	0.790009	0.125	0.0349	0.0597	0.0638	0.0553	0.0456	0.092	0.0789	0.0641
chr19_5654411_A_T	SAFB	MISSENSE	p.K570N	0.0303365	0.790009	0.125	0.0294	0.0676	0.0503	0.0691	0.047	0.0837	0.0779	0.0787
chr11_4804102_A_C	OR52R1	MISSENSE	p.H93Q	0.0303977	0.790009	0.125	0.0095	0	0.0068	0.0248	0.0439	0.0051	0.0696	0.0706
chr19_36032254_T_G	CLIP3	MISSENSE	p.Q35P	0.0307026	0.790009	0.125	0.0122	0.0095	0.029	0.0181	0.0193	0.0142	0.0374	0.0506
chr15_79064521_G_T	RASGRF1	NONSENSE	p.Y94*	0.0310342	0.790009	0.125	0	0.0071	0	0	0.0121	0.0085	0.0077	0.0063
chr12_107319944_A_C	BTBD11	MISSENSE	p.H335P	0.0319574	0.790009	0.125	0	0.0201	0.0195	0.0125	0.0103	0.0233	0.0315	0.0385
chr7_151876527_A_C	PRKAG2	MISSENSE	p.S32A	0.0321091	0.790009	0.125	0.0065	0.0091	0.0057	0.0079	0.0069	0.0219	0.0237	0.0243
chr10_25176304_A_C	GPR158	MISSENSE	p.N295T	0.0321711	0.790009	0.125	0.0118	0.0286	0.0238	0.0175	0.0198	0.034	0.029	0.0324
chr4_1002816_A_C	IDUA	MISSENSE	p.H425P	0.0327479	0.790009	0.125	0.017	0.0237	0.0254	0.0221	0.0451	0.0303	0.0417	0.0941
chr22_30326799_T_G	TBC1D10A	MISSENSE	p.Q28P	0.0336349	0.790009	0.125	0.0082	0.0119	0.0126	0.0057	0.0128	0.0186	0.0243	0.0268
chr18_22171146_T_G	GATA6	START_CODON_SNP	p.M1R	0.0338453	0.790009	0.125	0.0098	0.0099	0.0154	0.016	0.0145	0.016	0.0169	0.0206
chr19_42352209_T_G	MEGF8	SPLICE_SITE	p.C968G	0.0338488	0.790009	0.125	0.0131	0	0.0054	0.0063	0.0214	0.0114	0.0061	0.018
chr2_170716860_A_C	SP5	MISSENSE	p.H218P	0.0342212	0.790009	0.125	0.0339	0.1019	0.05	0.0917	0.0426	0.1129	0.0741	0.1467
chr22_50504678_A_C	LMF2	MISSENSE	p.V496G	0.034298	0.790009	0.125	0.0058	0.0181	0.0105	0.0189	0.0164	0.0308	0.0118	0.0338
chr1_156677228_A_C	NES	MISSENSE	p.W13G	0.0351086	0.790009	0.125	0.0072	0.0134	0.0101	0.0116	0.0118	0.0181	0.0156	0.0124
chr2_161423515_A_C	TBR1	MISSENSE	p.H446P	0.0351236	0.790009	0.125	0.0059	0.0142	0.0126	0.0143	0.0069	0.0174	0.0214	0.027
chr9_124455109_A_T	ADGRD2	MISSENSE	p.M459L	0.0352834	0.790009	0.125	0	0	0.0142	0	0.0135	0.0117	0.0179	0.04
chr10_119651805_A_C	BAG3	MISSENSE	p.S44R	0.0354608	0.790009	0.125	0.0076	0.0124	0.0178	0.0146	0.0089	0.0173	0.0217	0.0173
chr10_103584620_A_C	NEURL1	MISSENSE	p.D245A	0.0355649	0.790009	0.125	0.0112	0.0251	0.0258	0.0187	0.0201	0.0495	0.0269	0.0288
chr2_17696415_G_T	SMC6	MISSENSE	p.N802K	0.0359004	0.790009	0.125	0.007	0.015	0.0078	0	0.0086	0.0321	0.0129	0.0151
chr12_53191872_A_T	ITGB7	MISSENSE	p.L768H	0.0360215	0.790009	0.125	0.028	0.0118	0	0.0062	0.039	0.0134	0.0072	0.0146
chr11_61509708_T_G	LRRC10B	MISSENSE	p.M237R	0.0363995	0.790009	0.125	0.0147	0.0076	0	0.0098	0.0159	0.0187	0.0103	0.0157
chr19_49873012_C_G	AKT1S1	MISSENSE	p.R95P	0.036429	0.790009	0.125	0	0.0127	0.0245	0.0201	0.0127	0.0265	0.025	0.0609
chr14_100276596_G_T	YY1	MISSENSE	p.S337I	0.0369619	0.790009	0.125	0	0.0054	0	0	0.006	0.0059	0.01	0.0077
chr22_19523982_A_C	CLDN5	MISSENSE	p.F92V	0.0375099	0.790009	0.125	0	0.0054	0.0072	0.0061	0.0077	0.0055	0.0185	0.0115
chr9_132326692_T_A	SETX	NONSENSE	p.K1636*	0.0375861	0.790009	0.125	0.0078	0	0.0073	0	0.0083	0.0101	0.0122	0.0108
chr16_3022910_T_G	HCFC1R1	MISSENSE	p.S122R	0.0376669	0.790009	0.125	0.0182	0.0207	0.0152	0	0.0673	0.0273	0.0341	0.0361
chr14_53952182_C_A	BMP4	MISSENSE	p.C14F	0.0377754	0.790009	0.125	0.0256	0.0201	0.0168	0.0255	0.0376	0.0426	0.018	0.0554
chr1_50418735_A_C	DMRTA2	MISSENSE	p.V520G	0.0378303	0.790009	0.125	0	0	0.0131	0.0057	0.0062	0.0183	0.0173	0.0272
chr14_100546565_A_T	BEGAIN	MISSENSE	p.Y38N	0.0379047	0.790009	0.125	0.0166	0	0.0166	0.0074	0.0305	0.0118	0.0212	0.0101
chr1_152985342_A_C	SPRR1A	MISSENSE	p.K38Q	0.037923	0.790009	0.125	0	0.0076	0.0139	0.0067	0.0066	0.0131	0.0184	0.0072
chr16_31081468_A_C	ZNF646	MISSENSE	p.N1715T	0.0382552	0.790009	0.125	0	0.0078	0	0	0.0065	0.0082	0.0054	0.0067
chr5_157743896_A_C	LSM11	MISSENSE	p.N49T	0.0384331	0.790009	0.125	0.0062	0.0267	0.0164	0.0264	0.0082	0.0484	0.034	0.0294
chr19_16148829_G_C	HSH2D	MISSENSE	p.A27P	0.0385565	0.790009	0.125	0.016	0.0099	0	0	0.0338	0.0121	0.0303	0.019
chr12_2679486_A_C	CACNA1C	MISSENSE	p.S1760R	0.0388143	0.790009	0.125	0.0275	0.0473	0.0473	0.0441	0.0352	0.0566	0.0554	0.0708
chr19_49348824_A_T	TEAD2	MISSENSE	p.L209H	0.038929	0.790009	0.125	0.022	0	0	0.0306	0.0345	0.0405	0.0426	0.0571
chr19_1043466_T_G	ABCA7	MISSENSE	p.M308R	0.0393088	0.790009	0.125	0.0097	0.0122	0	0.009	0.0229	0.0152	0.0116	0.072
chr13_106567753_G_C	ARGLU1	MISSENSE	p.S56C	0.0394205	0.790009	0.125	0.0052	0.0101	0.0069	0.0052	0.0186	0.0132	0.0102	0.0233
chr2_173363434_C_A	CDCA7	MISSENSE	p.A198D	0.0394614	0.790009	0.125	0.0083	0	0.0071	0	0.0101	0.0226	0.013	0.0134
chr2_157258568_A_C	GALNT5	MISSENSE	p.Q162H	0.040785	0.790009	0.125	0	0	0.0072	0	0.0072	0.0144	0.0076	0.0122
chr17_75502105_A_C	CASKIN2	MISSENSE	p.V990G	0.0408406	0.790009	0.125	0.0073	0.0059	0.009	0	0.0102	0.0256	0.012	0.0125
chr4_128107215_T_G	LARP1B	MISSENSE	p.I297S	0.0408737	0.790009	0.125	0.0214	0	0	0.019	0.0223	0.0077	0.011	0.0331
chr9_127108077_C_G	ANGPTL2	MISSENSE	p.A219P	0.0411213	0.790009	0.125	0.0247	0	0	0.0163	0.029	0.0294	0.0318	0.037
chr1_164559905_A_T	PBX1	MISSENSE	p.D28V	0.0414292	0.790009	0.125	0.0526	0.0603	0.1143	0.0351	0.0893	0.0706	0.1333	0.0636
chr12_107319954_T_G	BTBD11	MISSENSE	p.H338Q	0.0416502	0.790009	0.125	0.0056	0.0097	0	0	0.0145	0.0119	0.0175	0.0062
chr1_155136366_A_C	SLC50A1	MISSENSE	p.T50P	0.0417132	0.790009	0.125	0	0.0092	0.0084	0.0057	0.0227	0.0163	0.0189	0.0077
chr19_5654430_G_T	SAFB	MISSENSE	p.V577L	0.0418236	0.790009	0.125	0.0091	0.0087	0	0.0081	0.0205	0.0089	0.0195	0.0348
chr2_127201247_A_T	CYP27C1	MISSENSE	p.L253Q	0.0421539	0.790009	0.125	0.0259	0.0286	0.0636	0.0278	0.0349	0.0729	0.0732	0.069
chr10_100482437_A_C	WNT8B	MISSENSE	p.N226T	0.0422207	0.790009	0.125	0.0059	0.0244	0.0233	0.0092	0.0073	0.0343	0.0287	0.0194
chr11_26442065_A_C	ANO3	MISSENSE	p.Q65P	0.0422534	0.790009	0.125	0	0.0212	0	0.0461	0.014	0.0728	0.0805	0.0675
chrX_135577248_A_C	INTS6L	MISSENSE	p.K610T	0.0424065	0.790009	0.125	0	0	0.0061	0.0063	0.008	0.0165	0.0075	0.0104
chr13_21140922_A_C	SAP18	MISSENSE	p.N56H	0.0427535	0.790009	0.125	0.0072	0.0221	0.0257	0.0077	0.0187	0.0266	0.0339	0.0222
chr3_45146250_A_C	CDCP1	MISSENSE	p.L13R	0.0429229	0.790009	0.125	0.0083	0.0121	0.0082	0.0157	0.0094	0.0267	0.0107	0.0357
chr8_127739007_A_C	MYC	MISSENSE	p.S249R	0.0430363	0.790009	0.125	0.016	0.0177	0.0288	0.0238	0.0169	0.066	0.0526	0.0584
chr1_156738651_A_C	MRPL24	MISSENSE	p.H18Q	0.0431184	0.790009	0.125	0	0.0113	0.0174	0	0.011	0.0156	0.0215	0.0141
chr14_102930646_A_C	AMN	MISSENSE	p.N443T	0.0434954	0.790009	0.125	0.0099	0.0101	0.0121	0.0151	0.0118	0.0132	0.0331	0.0296
chr12_57232559_A_C	SHMT2	MISSENSE	p.Y234S	0.0446559	0.790009	0.125	0	0.0073	0.0079	0.006	0.0062	0.0172	0.0085	0.0193
chr1_226982906_A_C	COQ8A	MISSENSE	p.N318H	0.0446768	0.790009	0.125	0.0058	0.0153	0.0124	0.0117	0.0181	0.0185	0.0208	0.0172
chr4_80202125_A_C	PRDM8	MISSENSE	p.L221F	0.0448574	0.790009	0.125	0	0	0.0053	0	0.0053	0.0057	0.0063	0.0094
chr16_88721719_A_C	PIEZO1	MISSENSE	p.V1741G	0.0451721	0.790009	0.125	0	0.0073	0	0	0.0058	0.0078	0.0081	0.0105
chr11_27368347_C_A	LGR4	MISSENSE	p.L792F	0.0452956	0.790009	0.125	0	0.0053	0.0066	0.0063	0.0099	0.0056	0.0097	0.0134
chr15_41852721_A_C	SPTBN5	MISSENSE	p.D3454E	0.0455806	0.790009	0.125	0.0067	0.0111	0	0	0.0075	0.0192	0.0177	0.0173
chr20_16335967_A_C	KIF16B	MISSENSE	p.F1224V	0.0457333	0.790009	0.125	0.0165	0.0134	0	0.0117	0.0272	0.0278	0.0274	0.0189
chr2_237818413_G_T	RBM44	MISSENSE	p.E499D	0.0457892	0.790009	0.125	0.0132	0.0092	0	0.0142	0.0156	0.0538	0.0212	0.025
chr11_130198418_A_T	ST14	SPLICE_SITE	p.S524C	0.0466629	0.790009	0.125	0.0081	0.0257	0.0244	0.0149	0.016	0.0277	0.0314	0.026
chr19_39175404_A_C	PAK4	MISSENSE	p.K442T	0.0469064	0.790009	0.125	0.0192	0.0213	0.03	0.0132	0.033	0.0376	0.0467	0.08
chr9_100340287_G_T	TEX10	MISSENSE	p.T407N	0.0474404	0.790009	0.125	0.0588	0.0172	0.0234	0.018	0.0714	0.0859	0.0366	0.05
chr22_24187360_A_C	SUSD2	MISSENSE	p.N601H	0.0475645	0.790009	0.125	0	0.015	0.0151	0.0052	0.0056	0.0311	0.0207	0.0241
chr9_126696341_A_C	LMX1B	MISSENSE	p.S360R	0.0476592	0.790009	0.125	0	0.0148	0.0102	0.0118	0.006	0.0196	0.0419	0.0203
chr6_112120345_C_A	LAMA4	MISSENSE	p.V1528F	0.0476725	0.790009	0.125	0.012	0	0	0.0109	0.0133	0.0196	0.0169	0.019
chr19_55486855_T_G	NAT14	MISSENSE	p.W174G	0.0480484	0.790009	0.125	0.0118	0.0552	0.0461	0.0125	0.0207	0.0568	0.0677	0.028
chr4_168391581_C_A	DDX60L	MISSENSE	p.A1292S	0.0482883	0.790009	0.125	0.0101	0	0	0	0.011	0.0209	0.0071	0.0175
chr10_124447830_A_C	NKX1-2	MISSENSE	p.L178V	0.0488475	0.790009	0.125	0	0.0057	0.0075	0	0.0075	0.0071	0.0107	0.0146
chr13_24906413_A_T	CENPJ	MISSENSE	p.I542K	0.0493079	0.790009	0.125	0.0279	0.0142	0.0266	0.0352	0.0484	0.0274	0.0323	0.0389
Supplementary Table 10a: CHIP variants with increased VAFs in POST-NACT samples as compared to pre-NACT samples, in the PR group (tumor DNA VAFs)

## Sheet: b
id	gene	variantClassification	proteinChange	Limma_pval	adj_Limma_p	Wilcox_pval	PR2_pre_Tumor	PR3_pre_Tumor	PR5_pre_Tumor	PR6_pre_Tumor	PR2_post_Tumor	PR3_post_Tumor	PR5_post_Tumor	PR6_post_Tumor
chr1_53594662_A_T	GLIS1	MISSENSE	p.C81S	3.56795e-05	0.254922	0.125	0.0198	0.0267	0.0259	0.0234	0	0	0	0
chr1_53594683_A_T	GLIS1	MISSENSE	p.S74T	0.000110674	0.254922	0.125	0.0345	0.0217	0.0397	0.0312	0	0	0	0
chr17_39944546_T_G	LRRC3C	MISSENSE	p.W214G	0.000130834	0.254922	0.125	0.0149	0.0132	0.0165	0.0191	0	0	0	0
chr4_2072142_A_T	POLN	MISSENSE	p.L892Q	0.000291762	0.443229	0.125	0.0806	0.0282	0.0319	0.0267	0.0198	0	0	0
chr1_53509884_T_G	GLIS1	MISSENSE	p.Q501P	0.000676075	0.607156	0.125	0.0128	0.0142	0.009	0.0149	0	0	0	0
chr5_62506310_C_A	IPO11	MISSENSE	p.H579N	0.000939281	0.607156	0.125	0.016	0.0135	0.0106	0.0116	0.0077	0	0	0
chr1_1437011_T_G	VWA1	MISSENSE	p.V53G	0.000982304	0.607156	0.125	0.0088	0.0082	0.0067	0.0086	0	0	0	0
chr2_134441840_A_T	MGAT5	MISSENSE	p.Q651L	0.00145189	0.607156	0.125	0.0259	0.011	0.0102	0.0179	0.0103	0	0	0
chr19_48591706_A_T	SULT2B1	MISSENSE	p.Q174L	0.00149689	0.607156	0.0975125	0.009	0.0144	0.009	0.0091	0	0	0	0
chr17_44308915_G_T	RUNDC3A	MISSENSE	p.R28L	0.00161908	0.607156	0.125	0.0253	0.0105	0.0144	0.0142	0	0	0	0
chr2_11669622_T_G	NTSR2	MISSENSE	p.M170L	0.0016531	0.607156	0.125	0.0382	0.0063	0.007	0.0237	0.0202	0	0	0.011
chr3_128087789_A_T	RUVBL1	MISSENSE	p.S286T	0.00227036	0.621848	0.125	0.0129	0.0097	0.0071	0.0122	0	0	0	0
chr1_6207435_A_T	RNF207	MISSENSE	p.Q83L	0.00257371	0.621848	0.125	0.0159	0.0268	0.0264	0.0167	0	0.007	0.0114	0.0077
chr16_1347780_A_T	BAIAP3	MISSENSE	p.E959V	0.00285864	0.621848	0.125	0.0181	0.011	0.0129	0.0146	0.0073	0	0	0.0085
chr2_86790535_T_G	CD8A	MISSENSE	p.S66R	0.00337012	0.663664	0.125	0.036	0.0218	0.0256	0.0259	0.0215	0.0141	0.017	0.0131
chr16_1361773_A_T	GNPTG	MISSENSE	p.K70M	0.003488	0.672339	0.125	0.0538	0.0311	0.0256	0.0067	0.0312	0.0118	0.0132	0
chr19_35059801_A_T	HPN	SPLICE_SITE	p.R97W	0.00406696	0.73738	0.125	0.0082	0.0116	0.0074	0.0066	0	0	0	0
chr3_46901455_A_T	PTH1R	MISSENSE	p.Q364L	0.0046759	0.765984	0.125	0.0068	0.0146	0.0087	0.0122	0	0	0	0
chr6_50823546_A_C	TFAP2B	MISSENSE	p.Y74S	0.00492156	0.78468	0.125	0.0057	0.0224	0.0185	0.0157	0	0.0134	0.0122	0.0116
chr19_1041926_A_C	ABCA7	MISSENSE	p.T86P	0.00544751	0.790009	0.125	0.0056	0.0058	0.0118	0.007	0	0	0.0083	0
chr21_44533910_A_T	TSPEAR	MISSENSE	p.L106Q	0.00631326	0.790009	0.125	0.0074	0.008	0.0345	0.0155	0	0	0.0162	0
chr5_176571219_A_T	CDHR2	MISSENSE	p.R108W	0.0073038	0.790009	0.125	0.0093	0.0063	0.0164	0.0121	0	0	0	0
chr17_81536778_A_C	FSCN2	MISSENSE	p.Y421S	0.00780283	0.790009	0.125	0.0163	0.0233	0.0197	0.0158	0.0103	0.007	0	0
chr12_6863964_G_T	USP5	MISSENSE	p.D674Y	0.00782465	0.790009	0.125	0.0101	0.0056	0.0134	0.0104	0	0	0	0
chr19_49061907_A_T	NTF4	MISSENSE	p.L31M	0.00833014	0.790009	0.125	0.0612	0.0392	0.1071	0.0893	0	0	0	0.037
chr11_70485524_T_G	SHANK2	MISSENSE	p.Q1590P	0.00841656	0.790009	0.125	0.009	0.0065	0.0106	0.0116	0	0	0.0068	0
chr9_33442195_A_C	AQP3	MISSENSE	p.W243G	0.00842636	0.790009	0.125	0.0218	0.0144	0.0154	0.0127	0.0094	0	0	0.0081
chr16_51141925_A_T	SALL1	MISSENSE	p.N99K	0.00842953	0.790009	0.125	0.0058	0.0161	0.0096	0.0066	0	0.0101	0	0
chr17_8012349_A_T	GUCY2D	SPLICE_SITE	p.K652M	0.00861214	0.790009	0.125	0.0074	0.0206	0.0084	0.0127	0	0.0135	0	0
chr7_89333823_G_T	ZNF804B	MISSENSE	p.V281L	0.00866605	0.790009	0.125	0.0201	0.0168	0.0155	0.0169	0.0075	0.0109	0	0
chr7_4759201_T_G	FOXK1	NONSENSE	p.Y465*	0.0090383	0.790009	0.125	0.0079	0.016	0.022	0.008	0	0	0	0
chr3_46898471_A_T	PTH1R	SPLICE_SITE	p.R213W	0.00968518	0.790009	0.125	0.0269	0.0195	0.0152	0.0095	0.0171	0.0096	0	0
chr20_259244_C_A	DEFB132	MISSENSE	p.Q76K	0.0100234	0.790009	0.125	0.0269	0.0469	0.0331	0.0448	0.0154	0.0331	0.0209	0.0355
chr20_60012592_A_T	CDH26	MISSENSE	p.E787D	0.0100632	0.790009	0.125	0.0101	0.0116	0.0369	0.0138	0.0062	0.0056	0.0204	0
chr11_70487612_A_C	SHANK2	MISSENSE	p.V894G	0.0100779	0.790009	0.125	0.0183	0.0134	0.0074	0.022	0	0	0	0.0121
chr1_203712045_T_G	ATP2B4	MISSENSE	p.I706S	0.0102136	0.790009	0.125	0.0175	0.0143	0.0099	0.0051	0.0084	0.0094	0.0057	0
chr5_176879487_A_T	UNC5A	SPLICE_SITE	p.S844C	0.0103823	0.790009	0.125	0.011	0.0511	0.039	0.0206	0	0.0237	0	0
chr16_30967053_C_A	SETD1A	NONSENSE	p.S892*	0.0113627	0.790009	0.125	0.0104	0.0113	0.0171	0.0132	0.0061	0.0076	0.0072	0.0093
chr7_24892385_T_G	OSBPL3	MISSENSE	p.S30R	0.0117713	0.790009	0.125	0.009	0.0084	0.017	0.0097	0.0062	0.0064	0.0095	0.0072
chr14_103740042_T_G	PPP1R13B	MISSENSE	p.N792H	0.0124057	0.790009	0.125	0.01	0.0117	0.0081	0.0245	0.0071	0	0	0.0142
chr11_85664689_A_C	CREBZF	MISSENSE	p.L63V	0.0128837	0.790009	0.125	0.0064	0.0167	0.0212	0.0275	0	0.0067	0.0159	0.0113
chr10_73647101_G_A	SYNPO2L	MISSENSE	p.R851W	0.0130418	0.790009	0.125	0.0096	0.0092	0.0058	0.0055	0	0	0	0
chr11_66315130_A_T	CD248	MISSENSE	p.I633N	0.013061	0.790009	0.125	0.0276	0.0521	0.0418	0.0428	0.0131	0.0281	0.0336	0.0274
chr12_49051193_T_G	KMT2D	MISSENSE	p.E830D	0.0132928	0.790009	0.125	0.0138	0.008	0.016	0.0092	0	0	0.0107	0
chr17_48026434_C_A	COPZ2	MISSENSE	p.L209F	0.0137447	0.790009	0.125	0.0177	0.0118	0.0053	0.0129	0.009	0	0	0
chr19_48415026_C_G	GRIN2D	MISSENSE	p.I525M	0.0151791	0.790009	0.125	0.0119	0.0125	0.0105	0.0055	0.0071	0	0	0
chr2_74530368_T_G	HTRA2	MISSENSE	p.L121W	0.0166028	0.790009	0.125	0.0184	0.0155	0.0099	0.0235	0	0	0	0.0176
chr17_75105921_A_C	SLC16A5	MISSENSE	p.K469T	0.0173503	0.790009	0.125	0.0064	0.0183	0.0067	0.0109	0	0	0	0
chr9_98056842_T_G	NANS	MISSENSE	p.W12G	0.0174537	0.790009	0.125	0.1313	0.1176	0.1429	0.0988	0.0471	0.0816	0.0909	0.0615
chr1_154330407_A_T	ATP8B2	MISSENSE	p.R15W	0.0178224	0.790009	0.125	0.0138	0.0146	0.0199	0.0208	0	0	0	0.0168
chr2_211387952_A_T	ERBB4	MISSENSE	p.M1059K	0.0182121	0.790009	0.125	0.0072	0.0164	0.0157	0.0104	0	0.0131	0.012	0.0069
chr19_7605400_T_G	CAMSAP3	MISSENSE	p.L108R	0.0184544	0.790009	0.125	0.006	0.0136	0.0199	0.0057	0	0.0073	0.0064	0
chr12_51888265_A_T	ANKRD33	MISSENSE	p.I27F	0.0192285	0.790009	0.125	0.0175	0.017	0.0202	0.015	0.0146	0	0	0
chr6_16327490_T_G	ATXN1	MISSENSE	p.Q274P	0.0208239	0.790009	0.125	0.0094	0.01	0.0147	0.0056	0	0.0079	0.0078	0
chr18_48664514_A_C	CTIF	MISSENSE	p.T132P	0.021144	0.790009	0.125	0.0058	0.0204	0.0165	0.0165	0	0.0159	0.0078	0.0062
chr19_50667363_A_T	SHANK1	MISSENSE	p.S1533T	0.0213726	0.790009	0.125	0.0116	0.0152	0.0226	0.0186	0	0	0	0.015
chr1_5877214_T_G	NPHP4	MISSENSE	p.K899T	0.0222631	0.790009	0.125	0.0122	0.0112	0.0117	0.0119	0	0.0069	0	0.0091
chr16_81315256_T_G	GAN	MISSENSE	p.L48R	0.0223271	0.790009	0.125	0.0327	0.0069	0.0274	0.0153	0.0122	0	0.0202	0.0108
chr17_62682366_T_G	MRC2	MISSENSE	p.F979V	0.0237639	0.790009	0.125	0.0376	0.0152	0.0273	0.0201	0.0188	0.0109	0.012	0.0164
chr17_2376231_A_C	SGSM2	MISSENSE	p.N815T	0.0243559	0.790009	0.125	0.0094	0.0265	0.0393	0.0236	0.0056	0.0185	0.0094	0.0105
chr19_48591714_A_T	SULT2B1	MISSENSE	p.R177W	0.0247616	0.790009	0.125	0.0108	0.0153	0.0098	0.0216	0	0.0134	0	0.012
chr16_88898105_A_C	CBFA2T3	MISSENSE	p.C118G	0.0251556	0.790009	0.125	0.0139	0.0229	0.0101	0.0185	0	0.0198	0	0
chr1_85734810_T_G	COL24A1	MISSENSE	p.N1646T	0.0255508	0.790009	0.125	0.0627	0.0428	0.0229	0.0286	0.0489	0.0171	0.0103	0.021
chr4_7043763_T_G	TADA2B	MISSENSE	p.W62G	0.0274495	0.790009	0.125	0.0284	0.0213	0.0333	0.0192	0.021	0	0.0169	0
chr11_46759370_A_C	CKAP5	MISSENSE	p.D1489E	0.0285401	0.790009	0.125	0.0585	0.0312	0.0604	0.0405	0.0545	0	0	0
chr22_46308405_T_G	GTSE1	MISSENSE	p.V75G	0.0287724	0.790009	0.125	0.0153	0.0117	0.0196	0.0072	0.0116	0	0	0
chr21_38383504_C_A	ERG	MISSENSE	p.A447S	0.0289414	0.790009	0.125	0.0092	0.0086	0.0212	0.0123	0	0.0074	0.0101	0.0085
chr9_129868975_A_T	USP20	MISSENSE	p.M417L	0.0289453	0.790009	0.125	0.0085	0.0071	0.0155	0.0094	0	0.0062	0	0
chr22_19973028_A_C	ARVCF	MISSENSE	p.V816G	0.0298613	0.790009	0.125	0.0226	0.036	0.0149	0.0364	0.0195	0.0179	0.0106	0.0161
chr11_850354_A_C	TSPAN4	MISSENSE	p.N17T	0.0301159	0.790009	0.125	0.0199	0.0234	0.0172	0.0201	0.0075	0.0175	0.0135	0.0098
chr1_43620991_A_T	PTPRF	SPLICE_SITE	p.S1840C	0.0303896	0.790009	0.125	0.0119	0.0165	0.0267	0.0278	0	0.0151	0.0109	0.0148
chr11_26565246_G_T	MUC15	MISSENSE	p.Q205K	0.0312195	0.790009	0.125	0.0114	0.0219	0.012	0.0091	0.0091	0.008	0.0068	0.0064
chr10_97865656_A_T	GOLGA7B	MISSENSE	p.S154C	0.0332221	0.790009	0.125	0.0275	0.0443	0.0495	0.0432	0.0112	0.0221	0.0234	0
chr3_33392563_C_A	UBP1	SPLICE_SITE	p.A529S	0.0333414	0.790009	0.125	0.0085	0.0137	0.0125	0.012	0	0.0112	0.0052	0.0092
chr14_60723461_A_C	SIX4	MISSENSE	p.V205G	0.0339151	0.790009	0.125	0.0141	0.0509	0.0391	0.0357	0.0121	0.0395	0.0228	0.0276
chr20_36209692_A_T	EPB41L1	MISSENSE	p.I625F	0.0344968	0.790009	0.125	0.0126	0.0089	0.0112	0.0076	0.0056	0.0058	0.0065	0.007
chr11_120307581_A_C	POU2F3	MISSENSE	p.N291T	0.0356958	0.790009	0.125	0.0052	0.008	0.0127	0.0089	0	0	0	0.0066
chr2_74958879_T_G	POLE4	MISSENSE	p.L67R	0.0374696	0.790009	0.125	0.0097	0.0078	0.0118	0.0069	0.0061	0	0	0.0061
chr19_49433863_A_C	SLC17A7	MISSENSE	p.F177V	0.0385439	0.790009	0.125	0.0187	0.0495	0.0461	0.0156	0.0077	0.0236	0.0091	0.0135
chr16_665727_A_T	WDR90	MISSENSE	p.S1454C	0.0389114	0.790009	0.125	0.0067	0.0131	0.0078	0.0169	0	0.0096	0.0074	0.0106
chr11_70487571_A_T	SHANK2	MISSENSE	p.C908S	0.0395751	0.790009	0.125	0.0097	0.0199	0.0167	0.0175	0	0.0113	0.0099	0.0167
chr9_110800651_C_A	MUSK	MISSENSE	p.A750D	0.0397307	0.790009	0.125	0.0208	0.0114	0.0142	0.0134	0	0.0091	0.0085	0
chr1_156414707_A_T	C1orf61	MISSENSE	p.F40I	0.0404263	0.790009	0.125	0.0286	0.0305	0.0347	0.0266	0	0	0.0194	0.0192
chr3_9447114_A_C	SETD5	MISSENSE	p.K530T	0.0406171	0.790009	0.125	0.0414	0.0317	0.0419	0.0315	0.036	0.0174	0.021	0.0256
chr1_10647921_A_T	CASZ1	MISSENSE	p.I1126K	0.0421284	0.790009	0.125	0.0274	0.0192	0.0293	0.0208	0.0142	0.014	0.0161	0.0197
chr17_41571810_A_C	KRT9	MISSENSE	p.C61W	0.0433858	0.790009	0.125	0.0061	0.0066	0.0136	0.0113	0	0.0053	0.0096	0
chr1_12029104_G_T	MIIP	NONSENSE	p.E207*	0.0434622	0.790009	0.125	0.0086	0.0069	0.0079	0.0122	0	0.0056	0.006	0
chr1_22601467_A_C	EPHA8	MISSENSE	p.N966T	0.0437617	0.790009	0.125	0.0124	0.0312	0.0235	0.0133	0	0.015	0.0168	0.0112
chr1_8355554_A_T	RERE	MISSENSE	p.M1511K	0.0443743	0.790009	0.125	0.025	0.0462	0.0309	0.051	0	0.0417	0	0.0227
chr1_156908827_A_C	PEAR1	MISSENSE	p.T430P	0.0448316	0.790009	0.125	0.0143	0.0208	0.0218	0.0301	0	0	0.0159	0.0215
chr10_35608274_A_T	GJD4	MISSENSE	p.E254V	0.0455315	0.790009	0.125	0.0171	0.0211	0.035	0.0147	0.013	0	0.024	0
chr7_89333847_G_T	ZNF804B	NONSENSE	p.E289*	0.0479107	0.790009	0.125	0.0263	0.0281	0.016	0.0207	0.0239	0.011	0.0117	0.011
chr19_15424226_A_T	WIZ	MISSENSE	p.S902T	0.0484301	0.790009	0.125	0.0187	0.0112	0.0083	0.0074	0	0.0099	0	0
Supplementary Table 10b: CHIP variants with decreased VAFs in POST-NACT samples as compared to pre-NACT samples, in the PR group (tumor DNA VAFs)
