# Supplementary material for: Longitudinal genomic profiling of chemotherapy-related CHIP variants in patients with ovarian cancer
Source: Front Oncol. 2025 Apr 29;15:1538446. doi: 10.3389/fonc.2025.1538446 (PMC12069037; doi:10.3389/fonc.2025.1538446)
Supplement: Supplementary Table 12 — Number of reads (before and after UMI collapse), median coverage, and Picard MarkDuplicate duplication percentages (before and after UMI collapse). [file Table12.xlsx]

## Sheet: table.S12
sample	Million_Reads	Median_Coverage	Pct_Duplication	Million_Reads_UMI_collapse	Pct_Duplication_UMI_collapse
ER1_pre_cfDNA	1029.67	1282	81.8	173.55	41.1
ER1_pre_WBC	760.36	789	37.8	292.52	28.7
ER1_post_cfDNA	1055.62	2064	76	216.94	40.6
ER1_post_WBC	681.41	541	29.3	361.24	24.1
ER6_pre_cfDNA	964.06	1324	51.5	445.41	37.3
ER6_pre_WBC	901.34	877	37.8	354.13	28.3
ER6_post_cfDNA	994.08	1542	43.2	502.7	32.2
ER6_post_WBC	675.33	577	28.8	322.42	23.9
ER7_pre_cfDNA	1145	2073	75.4	244.83	40
ER7_pre_WBC	797.39	1040	38.7	335.89	29.4
ER7_post_cfDNA	1212.11	1703	81.9	214.53	41.9
ER7_post_WBC	879.56	732	34.3	452.66	27.1
ER8_pre_cfDNA	813.67	694	71.4	236.97	42.5
ER8_pre_WBC	744.95	669	31.7	265.43	25.8
ER8_post_cfDNA	860.7	783	52.5	428.97	39
ER8_post_WBC	869.78	653	34.9	333.78	27.3
PR2_pre_cfDNA	714.41	675	75	187.25	42.7
PR2_pre_WBC	761.77	774	32.6	272.62	26.2
PR2_post_cfDNA	746.76	799	81.6	142.16	42.6
PR2_post_WBC	869.26	1000	35.6	327.97	27.8
PR3_pre_cfDNA	951.63	1874	62.4	286.43	36.1
PR3_pre_WBC	735.37	664	27.3	321.37	22.9
PR3_post_cfDNA	1021.37	1445	79.2	200.36	42.6
PR3_post_WBC	808.83	573	32.3	388.93	26.1
PR5_pre_cfDNA	1180.19	1785	57.3	517.28	39.6
PR5_pre_WBC	783.35	645	25.8	344.59	22.3
PR5_post_cfDNA	1039.18	1493	74	282.71	43.1
PR5_post_WBC	823.52	807	31.3	387.63	25.9
PR6_pre_cfDNA	1007.66	1522	54.2	436.62	38.2
PR6_pre_WBC	910.78	758	35.1	389.25	27.8
PR6_post_cfDNA	978.74	1371	65.8	354.64	41.8
PR6_post_WBC	886.82	722	32.1	408.17	26.1
PR10_pre_cfDNA	741.27	695	73.4	197.34	42.6
PR10_pre_WBC	806.46	636	34.3	297.65	27.5
PR10_post_cfDNA	887.19	1106	58.9	359.88	37.9
PR10_post_WBC	733.03	572	25.8	277.83	22.2
